# Supplementary material for: SMG7 and eIF4A constitute a homeostatic module controlling P-body condensation and function of meiotic bodies
Source: Nat Commun. 2026 Apr 21;17:5477. doi: 10.1038/s41467-026-72218-w (PMC13284301; doi:10.1038/s41467-026-72218-w)
Supplement: Supplementary file 6 — Source data [file 41467_2026_72218_MOESM6_ESM.xlsx]

## Sheet: Fig1
																			FRET
		A		B						C	IP							G	τ (ns)
																			SMG7-YFP	SMG7-YFP+eIF4A1-tagRFP	SMG7-YFP+eIF4A2-tagRFP	SMG7-YFP+eIF4B1-tagRFP	SMG7 K77E R185E-YFP	SMG7 K77E R185E-YFP+eIF4A1-tagRFP	SMG7 K77E R185E-YFP+eIF4A2-tagRFP	SMG7 K77E R185E-YFP+eIF4B1-tagRFP
												antimyc			antiGFP				2.78121	2.03274	1.47068	2.66878	2.42044	4.36777	3.24204	3.51129
																			3.17266	2.36566	3.05394	2.96596	3.09615	2.92903	3.35891	2.74754
																			2.8359	1.8435	1.22315	3.24344	2.52597	2.56216	2.75851	2.90373
																			3.56084	2.07535	2.08357	2.70665	3.35784	3.1368	2.68602	2.2196
																			3.74892	1.69081	1.73206	2.81816	2.71704	2.8378	2.63391	2.84098
																			3.65134	4.34928	2.27358	3.16463	2.76684	2.65292	2.82159	3.01026
																			3.79978	2.84203	1.57115	2.6926	2.57719	2.75663	2.73589	3.03383
																			3.2141	2.18329	2.39117	2.76231	2.64682	4.39107	3.23068	2.6618
																			2.70061	1.79015	2.87518	3.13348	2.86755	3.09398	2.94067	3.08261
																			2.94708	1.45339	2.72346	3.03261	3.05138	2.89031	2.31709	3.19675
																			2.96474	2.14487	4.15032	2.62318	3.15902	2.66369	3.3034	2.97967
																			2.40829	2.12834	2.53895	3.88482	3.11984	2.58298	3.18169	2.85046
																			3.81438	1.92643	3.31291	3.27357	3.05476	3.41213	2.92118	3.02065
																			4.39945	2.1044	1.6436	3.18635	3.22069	4.28632	2.8986	2.76637
											input								2.43527	2.22772	1.76168	1.42605	2.84072	3.19297	2.70761	2.96527
													antimyc		antiGFP				3.70375	1.67115	1.66474	3.09657		2.98671	2.72309	2.77671
																			4.04902	2.0983	1.83392	3.65899		2.58808	2.81677	2.92437
																			2.85922	2.21558	3.02638	2.6318
																			2.5207	2.0674	1.87857	1.9757
																			2.83709	3.35256	1.52487	2.74223
																			2.68915	1.76953	1.50326	4.40296
																			3.43288	2.98246	2.11363	2.84454
																			2.0596	1.78559	1.49321	3.4409
																			3.03265	2.52814	1.69686	3.82085
																			2.64031	2.31018	2.14394	3.07131
																			3.68984	2.34525	1.65183	3.10993
																			p values
																	SMG7-YFP vs	eIF4A1-TagRFP	<0,0001
																		eIF4A2-TagRFP	<0,0001
																		eIF4B1-tagRFP	0.401
																	SMG7 K77E R185E-YFP vs	eIF4A1-TagRFP	0.1773
																		eIF4A2-TagRFP	0.9693
																		eIF4B1-tagRFP	0.866
																		I	τ (ns)
																			SMG7-YFP	SMG7-YFP+A1 WT	SMG7-YFP+A1 D	SMG7-YFP+A1 AA	SMG7-YFP+A1 A	SMG7-YFP+A1 ED
																			3.01586	2.48798	2.40773	3.02521	2.72301	3.1427
																			2.62113	1.96207	1.98813	2.90324	2.12019	2.01702
																			2.62289	2.35727	2.44269	2.91562	2.90406	3.05281
																			2.56848	2.78213	2.46109	3.00546	2.18815	2.52333
																			3.07241	2.71473	2.28022	2.62951	2.59848	2.56672
																			2.66302	2.60644	2.30447	3.05256	3.01061	1.87668
																			3.03054	2.78193	2.58506	2.88954	3.02762	2.53291
																			2.79146	2.75344	2.83755	2.77081	2.91347	1.89531
																			2.94198	2.59931	2.79491	2.87951	2.72967	2.55613
																			2.76579	2.68149	2.19542	3.0182	2.58578	2.8648
																			2.61093	2.30658	2.62912	2.95842	3.02497	2.97843
																			2.89708	2.77447	2.41363	2.80923	2.64708	2.70571
																			2.82698	2.69035	2.58542	2.98742	2.94286	2.86096
																			3.07005	1.80341	1.90784	2.72704	2.65327	2.44963
																			2.93606	2.25101	1.81221	2.88909	2.95746	2.84795
																			2.8937	1.67029	2.35284	2.7917	2.89228	3.04244
																			2.97231	2.67268	2.27971	3.00982	2.94596	2.49129
																			2.87257	2.23876	2.29501	2.81904	2.83922	2.59102
																			2.78193	2.32612	2.57768	3.09069	2.8231	2.73108
																			2.76233	2.26595	2.53426	2.77448	2.73968	2.55721
																			2.80706
																			2.89273
																			3.16574
																			2.9924
																			2.97812
																			2.66806
																			3.05242
																			2.90461
																			3.01234
																			2.90847
																			2.98585
																			2.83745
																			2.84428
																			2.98724
																			2.95254
																			2.97431
																			2.94157
																			2.96203
																			p values
																	SMG7-YFP vs	eIF4A1-TagRFP	<0,0001
																		eIF4A1S146A	0.0242
																		eIF4A1T145A S146A	0.7242
																		eIF4A1S146D	<0,0001

## Sheet: Fig 2
Profiles					HS							HS						HS				hs								HS
nm	eIF4A1-YFP	SMG7-TagRFP		nm	eIF4A1-YFP	SMG7-TagRFP	nm	YFP-RBP47b	eIF4A1-TagRFP	nm	YFP-RBP47b	eIF4A1-TagRFP	nm	eIF4G-YFP	eIF4A1-TagRFP	nm	eIF4G-YFP	eIF4A1-TagRFP	nm	eIF4G-YFP	SMG7-TagRFP	nm	eIF4G-YFP	SMG7-TagRFP		eIF4G-YFP	TagRFP-RBP47b	nm	eIF4G-YFP	TagRFP-RBP47b
0	52	5		0	91	16	0	169	51	0	160	48	0	64	155	0	37	72	0	30	16	0	28	12		43	45	0	19	21
265.033	49	6		272.378	97	19	265.033	166	50	272.55	150	50	271.688	67	164	275.36	41	76	264.891	27	12	266.525	26	12		46	41	271.688	20	22
530.065	49	6		544.756	102	20	530.065	172	48	545.101	140	51	543.377	68	171	550.72	46	77	529.782	32	15	533.05	30	12		45	41	543.377	27	30
795.098	52	6		817.134	100	20	795.098	175	49	817.651	149	49	815.065	75	172	826.081	53	78	794.673	30	14	799.576	28	12		48	43	815.065	44	37
1060.13	51	6		1089.51	113	26	1060.13	182	47	1090.2	144	47	1086.75	65	171	1101.44	89	91	1059.56	34	14	1066.1	29	13		48	50	1086.75	61	50
1325.16	51	7		1361.89	160	38	1325.16	172	47	1362.75	142	43	1358.44	67	170	1376.8	98	93	1324.46	29	14	1332.63	32	13		46	50	1358.44	82	62
1590.2	54	6		1634.27	178	53	1590.2	176	46	1635.3	143	45	1630.13	70	168	1652.16	111	84	1589.35	29	16	1599.15	45	19		46	47	1630.13	82	65
1855.23	54	6		1906.65	176	45	1855.23	185	47	1907.85	156	44	1901.82	70	165	1927.52	97	83	1854.24	28	16	1865.68	76	23		45	50	1901.82	71	66
2120.26	51	12		2179.02	147	28	2120.26	190	49	2180.4	191	51	2173.51	67	158	2202.88	72	76	2119.13	28	21	2132.2	106	33		50	47	2173.51	56	60
2385.29	78	50		2451.4	121	23	2385.29	185	54	2452.95	254	56	2445.2	73	159	2478.24	59	72	2384.02	28	21	2398.73	118	33		49	47	2445.2	52	57
2650.33	75	62		2723.78	109	20	2650.33	180	58	2725.5	255	67	2716.88	66	161	2753.6	73	71	2648.91	29	32	2665.25	81	26		49	43	2716.88	45	44
2915.36	72	36		2996.16	112	20	2915.36	185	54	2998.05	255	72	2988.57	66	159	3028.96	73	71	2913.8	29	33	2931.78	60	18		48	48	2988.57	40	36
3180.39	62	9		3268.54	107	21	3180.39	186	61	3270.6	255	63	3260.26	65	169	3304.32	122	89	3178.69	29	19	3198.3	43	15		45	44	3260.26	36	36
3445.42	58	7		3540.92	101	21	3445.42	191	60	3543.15	204	62	3531.95	64	172	3579.68	122	73	3443.58	30	17	3464.83	39	15		44	39	3531.95	47	43
3710.46	51	6		3813.29	112	20	3710.46	196	59	3815.7	184	53	3803.64	67	163	3855.04	84	71	3708.47	32	14	3731.35	36	13		44	44	3803.64	54	45
3975.49	54	5		4085.67	108	20	3975.49	201	73	4088.25	162	51	4075.33	63	164	4130.4	64	69	3973.37	33	15	3997.88	32	13		40	43	4075.33	42	38
4240.52	55	6		4358.05	116	19	4240.52	214	73	4360.8	158	49	4347.01	64	159	4405.76	59	69	4238.26	34	14	4264.4	33	14		38	39	4347.01	26	27
4505.56	53	7		4630.43	105	21	4505.56	205	75	4633.36	159	51	4618.7	66	159	4681.12	47	69	4503.15	34	15	4530.93	29	12		39	40	4618.7	21	25
4770.59	48	7		4902.81	106	21	4770.59	213	89	4905.91	159	51	4890.39	65	163	4956.48	58	70	4768.04	32	14	4797.45	26	12		44	44	4890.39	20	27
5035.62	48	6					5035.62	208	85	5178.46			5162.08	64	153	5231.84	58	70	5032.93	37	14	5063.98	27	12		38	40	5162.08	21	27
													5433.77	72	154					32	14	5330.5	24	11		36	39	5433.77	25	32
								µ
					HS							HS						HS				hs								HS
nm	eIF4A1-YFP	SMG7-TagRFP		nm	eIF4A1-YFP	SMG7-TagRFP	nm	YFP-RBP47b	eIF4A1-TagRFP	nm	YFP-RBP47b	eIF4A1-TagRFP	nm	eIF4G-YFP	eIF4A1-TagRFP	nm	eIF4G-YFP	eIF4A1-TagRFP	nm	eIF4G-YFP	SMG7-TagRFP	µm	eIF4G-YFP	SMG7-TagRFP		eIF4G-YFP	TagRFP-RBP47b	nm	eIF4G-YFP	TagRFP-RBP47b
0	4	0		0	0	0	0	3	5	0	20	5	0	1	2	0	0	3	0	3	4	0	4	1		7	6	0	0	0
0.265033	1	1		0.272378	6	3	0.265033	0	4	0.27255	10	7	0.271688	4	11	0.27536	4	7	0.264891	0	0	0.266525	2	1		10	2	0.271688	1	1
0.530065	1	1		0.544756	11	4	0.530065	6	2	0.545101	0	8	0.543377	5	18	0.55072	9	8	0.529782	5	3	0.53305	6	1		9	2	0.543377	8	9
0.795098	4	1		0.817134	9	4	0.795098	9	3	0.817651	9	6	0.815065	12	19	0.826081	16	9	0.794673	3	2	0.799576	4	1		12	4	0.815065	25	16
1.06013	3	1		1.08951	22	10	1.06013	16	1	1.0902	4	4	1.08675	2	18	1.10144	52	22	1.05956	7	2	1.0661	5	2		12	11	1.08675	42	29
1.32516	3	2		1.36189	69	22	1.32516	6	1	1.36275	2	0	1.35844	4	17	1.3768	61	24	1.32446	2	2	1.33263	8	2		10	11	1.35844	63	41
1.5902	6	1		1.63427	87	37	1.5902	10	0	1.6353	3	2	1.63013	7	15	1.65216	74	15	1.58935	2	4	1.59915	21	8		10	8	1.63013	63	44
1.85523	6	1		1.90665	85	29	1.85523	19	1	1.90785	16	1	1.90182	7	12	1.92752	60	14	1.85424	1	4	1.86568	52	12		9	11	1.90182	52	45
2.12026	3	7		2.17902	56	12	2.12026	24	3	2.1804	51	8	2.17351	4	5	2.20288	35	7	2.11913	1	9	2.1322	82	22		14	8	2.17351	37	39
2.38529	30	45		2.4514	30	7	2.38529	19	8	2.45295	114	13	2.4452	10	6	2.47824	22	3	2.38402	1	9	2.39873	94	22		13	8	2.4452	33	36
2.65033	27	57		2.72378	18	4	2.65033	14	12	2.7255	115	24	2.71688	3	8	2.7536	36	2	2.64891	2	20	2.66525	57	15		13	4	2.71688	26	23
2.91536	24	31		2.99616	21	4	2.91536	19	8	2.99805	115	29	2.98857	3	6	3.02896	36	2	2.9138	2	21	2.93178	36	7		12	9	2.98857	21	15
3.18039	14	4		3.26854	16	5	3.18039	20	15	3.2706	115	20	3.26026	2	16	3.30432	85	20	3.17869	2	7	3.1983	19	4		9	5	3.26026	17	15
3.44542	10	2		3.54092	10	5	3.44542	25	14	3.54315	64	19	3.53195	1	19	3.57968	85	4	3.44358	3	5	3.46483	15	4		8	0	3.53195	28	22
3.71046	3	1		3.81329	21	4	3.71046	30	13	3.8157	44	10	3.80364	4	10	3.85504	47	2	3.70847	5	2	3.73135	12	2		8	5	3.80364	35	24
3.97549	6	0		4.08567	17	4	3.97549	35	27	4.08825	22	8	4.07533	0	11	4.1304	27	0	3.97337	6	3	3.99788	8	2		4	4	4.07533	23	17
4.24052	7	1		4.35805	25	3	4.24052	48	27	4.3608	18	6	4.34701	1	6	4.40576	22	0	4.23826	7	2	4.2644	9	3		2	0	4.34701	7	6
4.50556	5	2		4.63043	14	5	4.50556	39	29	4.63336	19	8	4.6187	3	6	4.68112	10	0	4.50315	7	3	4.53093	5	1		3	1	4.6187	2	4
4.77059	0	2		4.90281	15	5	4.77059	47	43	4.90591	19	8	4.89039	2	10	4.95648	21	1	4.76804	5	2	4.79745	2	1		8	5	4.89039	1	6
														Distance::Distance!!R	Channel_1::Ch1-T1!!R	Channel_2::Ch2-T1!!R
														nm
														0	185	25
														264.891	191	25
														529.782	182	24
														794.673	182	25
														1059.56	186	24
														1324.46	193	24
														1589.35	193	24
														1854.24	177	27
														2119.13	175	23
														2384.02	195	27
														2648.91	195	26
														2913.8	205	27
														3178.69	177	31
														3443.58	193	34
														3708.47	179	41
														3973.37	175	29
														4238.26	179	25
														4503.15	187	25
														4768.04	202	28
														5032.93	197	25
														5297.82	199	23

## Sheet: Fig 3 - RBP47b
sigmal instensity		wt										a1										a2													volume/number	wt										A1
condensate		Intensity Sum	Intensity Sum	Intensity Sum	Intensity Sum	Intensity Sum	Intensity Sum	Intensity Sum	Intensity Sum	Intensity Sum	Intensity Sum	Intensity Sum	Intensity Sum	Intensity Sum	Intensity Sum	Intensity Sum	Intensity Sum	Intensity Sum	Intensity Sum	Intensity Sum	Intensity Sum	Intensity Sum	Intensity Sum	Intensity Sum	Intensity Sum	Intensity Sum	Intensity Sum	Intensity Sum	Intensity Sum	Intensity Sum	Intensity Sum					Volume	Volume	Volume	Volume	Volume	Volume	Volume	Volume	Volume	Volume	Volume	Volume	Volume	Volume
		108	110	108	120	105	102	354	117	222	95	159	862	18897	366	1893	131	218	168	314	204	1011	276	131	228	115	2025	124	108	1164	687					0	0	0	0	0	0	0.01	0	0.01	0	0.01	0.06	2.24	0.02
		236	115	109	215	98	102	244	116	107	297	893	352	522	253	255	442	912	882	98	244	231	124	126	109	973	358	2605	293	264	481					0	0	0	0	0	0	0.01	0	0	0.01	0.08	0.01	0.03	0
		587	233	119	109	568	109	109	105	296	200	688	4826	225	1729	8514	2886	217	763	123	101	5216	107	2995	112	121	1798	113	107	222	215					0.03	0	0	0	0.03	0	0	0	0	0	0.07	0.59	0	0.19
		146	209	113	111	111	103	109	113	105	96	373	115	111	502	255	138	2232	161	906	2683	129	4900	3583	235	139	344	752	116	399	779					0	0	0	0	0	0	0	0	0	0	0	0	0	0.03
		107	237	850	112	103	226	107	220	107	291	120	122	683	116	255	2711	103	503	366	567	108	959	115	662	507	110	114	111	123	1040					0	0.01	0.05	0	0	0.01	0	0	0	0	0	0	0.04	0
		110	109	230	112	118	114	489	115	101	95	121	1927	264	160	255	167	238	123	2174	3714	477	125	1096	260	633	110	107	246	242	127					0	0	0	0	0	0	0.02	0	0	0	0	0.19	0.01	0.01
		121	699	225	456	106	99	118	111	114	96	4441	510	107	1004	1549	2067	448	322	212	334	129	125	388	103	107	131	2636	120	151	118					0	0.04	0	0.01	0	0	0	0	0	0	0.53	0.03	0	0.07
		105	616	331	617	356	101	113	461	212	296	5698	6088	742	113	232	615	227	109	98	1683	176	253	124	104	1402	136	192	132	1417	124					0	0.04	0.01	0.04	0.02	0	0	0.01	0	0	0.64	0.77	0.05	0
		119	111	225	800	107	104	118	117	96	106	269	119	109	118	255	5249	258	400	7492	388	230	4449	2032	215	248	132	216	706	124	729					0	0	0	0.05	0	0	0	0	0	0	0.01	0	0	0
		360	219	129	795	223	103	104	112	92	103	388	460	514	116	254	1009	357	203	707	116	2325	1668	4883	2212	18441	583	12330	134	2298	930					0.01	0	0.01	0.03	0	0	0	0	0	0	0.02	0.04	0.03	0
		219	234	113	119	120	434	111	120	100	312	122	1336	383	232	255	806	2253	368	105	619	2171	119	121	337	3995	6172	148	118	113	118					0	0	0	0	0	0.02	0	0	0	0.02	0	0.14	0	0.01
		458	108	226	1686	353	496	256	978	320	97	391	974	973	909	34754	409	1030	98	3802	219	885	1803	552	3190	113	1129	355	3601	2594	1530					0.03	0	0	0.21	0.03	0.05	0.01	0.09	0.01	0	0.03	0.05	0.07	0.09
		114	107	366	3036	210	109	235	121	94	93	1854	5720	1796	113	2165	275	769	1944	877	750	684	137	243	103	724	349	264	110	110	911					0	0	0.02	0.41	0	0	0	0	0	0	0.22	0.72	0.18	0
		128	227	113	405	103	230	246	564	98	107	417	416	1835	112	255	574	118	212	1175	220	9783	5975	727	105	120	186	106	123	624	155					0	0.01	0	0.02	0	0	0.01	0.03	0	0	0.03	0.04	0.16	0
		125	1138	308	600	330	102	352	155	96	194	562	3956	106	5018	255	7939	338	4095	120	1088	119	128	285	236	5168	127	127	2643	127	117					0	0.09	0.01	0.03	0.01	0	0.01	0.01	0	0	0.03	0.48	0	0.61
		127	109	118	230	101	100	257	245	619	100	123	1956	5294	362	6637	1616	855	2275	1061	2381	110	328	115	455	113	158	519	4830	622	113					0	0	0	0	0	0	0.01	0.01	0.05	0	0	0.18	0.65	0.01
		110	225	107	685	232	102	206	218	104	93	7148	976	720	1313	21165	3798	6577	3946	982	3394	286	438	1067	124	131	110	1773	109	143	210					0	0	0	0.07	0.01	0	0	0	0	0	0.8	0.11	0.05	0.13
		227	112	718	361	107	114	109	115	95	92	862	412	425	1309	23542	3257	4514	1121	1435	2922	135	491	711	621	5183	3079	1623	143	956	496					0	0	0.05	0.02	0	0	0	0	0	0	0.06	0.03	0.01	0.13
		127	761	122	221	565	106	841	475	104	584	496	1567	7158	523	18254	123	5511	548	2865	875	241	546	364	112	2704	1086	2448	875	239	131					0	0.09	0	0	0.02	0	0.07	0.02	0	0.05	0.01	0.19	0.9	0.03
		458	122	218	113	100	335	105	240	98	687	680	114	218	1978	5922	255	109	490	957	1603	849	666	112	617	382	9439	2961	1195	362	813					0.02	0	0	0	0	0.02	0	0	0	0.05	0.05	0	0.01	0.23
		110	102	129	247	208	96	232	113	222	205	6309	7172	466	132	255	208	231	8362	1604	1358	110	235	6239	2938	377	710	8363	111	239	128					0	0	0	0.01	0	0	0.01	0	0	0	0.71	0.82	0.03	0
		124	116	108	967	107	204	1298	239	96	106	2450	359	103	1876	11431	157	2685	1943	136	229	109	129	656	113	470	996	103	506	123	4321					0	0	0	0.08	0	0	0.17	0.01	0	0	0.24	0.01	0	0.22
		601	108	121	229	114	119	344	111	776	98	116	560	612	1580	6499	1625	468	4645	1530	124	1099	597	246	6539	7277	723	225	2595	1843	6536					0.05	0	0	0	0	0	0.02	0	0.07	0	0	0.05	0.04	0.15
		123	108	364	1450	99	97	823	109	117	93	111	8542	949	18575	12108	4774	321	575	4279	464	244	141	265	241	6030	3937	110	1098	623	3135					0	0	0.03	0.15	0	0	0.07	0	0	0	0	1.07	0.06	2.29
		1066	113	624	130	109	302	107	341	95	104	8251	3454	1235	1746	243	136	118	1004	119	229	483	879	201	2530	947	293	950	2157	7901	2975					0.09	0	0.05	0	0	0	0	0.01	0	0	0.96	0.37	0.11	0.2
		119	120	134	113	354	213	831	108	99	96	1905	4100	152	6088	255	146	114	968	109	1703	729	1823	390	111	825	376	594	1838	477	341					0	0	0.01	0	0.02	0	0.08	0	0	0	0.16	0.5	0.01	0.75
		720	443	450	1507	221	205	581	108	102	507	121	721	344	119	54037	568	9683	157	105	554	1654	1158	147	128	2449	1237	2848	252	380	1665					0.04	0.01	0.02	0.15	0	0	0.05	0	0	0.01	0	0.08	0.01	0
		109	119	107	110	349	212	103	117	97	107	2209	2042	3647	256	252	144	1009	2602	208	333	2621	1889	801	189	108	2311	233	119	232	1964					0	0	0	0	0.03	0	0	0	0	0	0.28	0.2	0.39	0.01
		841	313	120	573	109	110	746	112	483	124	8280	235	5072	1063	521	1016	1244	117	608	96	173	255	550	337	137	1758	109	266	488	7794					0.08	0	0	0.04	0	0	0.05	0	0.04	0	0.84	0.01	0.57	0.09
		115	107	219	105	301	922	336	109	211	99	121	255	2365	3585	13216	2762	709	358	3297	770	241	792	1671	348	182	110	102	671	609	237					0	0	0	0	0	0.07	0.01	0	0.01	0	0	0.01	0.3	0.38
		855	373	228	109	226	102	104	123	355	352	127	245	1304	137	26851	1744	9925	348	99	719	9678	751	424	1460	257	118	888	141	242	2684					0.09	0.02	0	0	0	0	0	0	0.03	0.03	0	0	0.14	0.01
		106	106	107	120	218	342	217	1054	118	319	1445	168	1859	1116	21572	2986	572	1705	97	130	369	3034	6701	1128	115	2012	106	492	9729	547					0	0	0	0	0	0.01	0	0.08	0	0	0.16	0.02	0.22	0.11
		1155	800	769	748	102	101	322	483	225	189	121	808	211	1451	115	14794	491	2961	100	3231	114	696	111	519	115	408	280	4532	3495	1459					0.14	0.07	0.04	0.08	0	0	0	0.02	0.02	0	0	0.09	0.01	0.19
		335	636	381	1487	102	102	103	212	633	206	366	2456	8964	2240	250	255	131	346	508	238	125	121	1093	929	183	114	1296	184	497	4182					0.01	0.05	0.02	0.14	0	0	0	0	0.05	0	0.01	0.25	1.18	0.23
		232	102	1135	1416	309	102	109	104	597	107	137	8642	6626	110	2585	255	115	1754	175	223	2733	261	464	204	123	154	595	579	646	118					0.01	0	0.07	0.15	0	0	0	0	0.08	0	0	1.07	0.76	0
		111	112	330	817	100	225	107	354	106	101	404	496	450	112	336	3141	1438	1074	446	559	377	6478	2081	929	603	252	346	838	118	107					0	0	0.01	0.07	0	0.01	0	0.01	0	0	0.03	0.03	0.02	0
		2189	342	112	229	108	109	107	115	122	98	163	2402	5868	473	124	2345	355	356	6466	4821	369	2577	3467	8255	2126	1772	101	113	2642	1224					0.23	0	0	0.01	0	0	0	0	0	0	0.01	0.28	0.65	0.03
		1272	110	127	113	116	111	120	111	550	233	118	1967	5819	928	254	1602	364	637	858	2087	374	4282	143	2821	251	945	111	670	2240	804					0.12	0	0	0	0	0	0	0	0.03	0.01	0	0.22	0.67	0.06
		359	225	123	866	108	544	113	1185	219	201	1429	10404	5254	615	255	255	363	491	8098	126	247	850	115	119	4988	20009	103	244	2694	113					0.02	0.01	0	0.07	0	0.02	0	0.1	0	0	0.14	1.22	0.64	0.05
		117	227	114	868	116	354	114	108	103	429	770	3338	4845	3610	123	11055	207	105	2994	109	1663	1310	173	124	1349	257	118	5541	6699	374					0	0	0	0.08	0	0.02	0	0	0	0.01	0.05	0.45	0.65	0.36
		122	238	118	609	246	100	217	108	105	198	8039	3793	12669	936	251	8339	623	876	979	1352	752	253	219	655	6835	128	111	2519	5378	108					0	0	0	0.05	0.01	0	0	0	0	0	0.87	0.4	1.37	0.08
		486	234	101	643	111	467	122	113	350	95	2111	628	7066	108	255	245	430	336	769	108	375	2462	230	147	369	960	2321	2424	147	650					0.04	0	0	0.07	0	0.02	0	0	0.01	0	0.22	0.06	0.69	0
		2145	116	219	1076	218	103	107	113	108	110	1216	2411	2847	2115	5558	39679	342	3736	104	2461	155	175	4082	213	2299	1522	1643	111	1803	525					0.25	0	0	0.09	0.01	0	0	0	0	0	0.14	0.25	0.33	0.21
		131	108	220	110	1040	104	106	111	417	101	1616	106	6953	223	281	5178	143	2646	1715	358	238	762	114	111	5019	4364	112	1393	1241	132					0	0	0	0	0.11	0	0	0	0.02	0	0.2	0	0.76	0
		265	278	1196	112	106	106	120	134	471	193	623	244	1354	362	128	654	107	114	105	1135	124	19619	814	714	233	645	102	7871	4247	4543					0.01	0.01	0.12	0	0	0	0	0.01	0.04	0	0.04	0.01	0.13	0.01
		132	108	112	113	326	103	226	390	210	214	234	1461	8834	107	255	6797	1256	643	198	1101	169	133	113	212	1580	3352	219	2159	1534	593					0.01	0	0	0	0.01	0	0	0.01	0	0	0	0.17	1.09	0
		629	114	108	378	108	102	1018	218	95	131	6906	1103	247	136	119	379	121	105	4074	497	912	112	4756	122	115	1557	324	630	4578	1865					0.06	0	0	0.01	0	0	0.14	0	0	0	0.72	0.12	0	0.01
		2270	332	232	226	105	110	315	643	234	210	259	245	107	482	255	2516	267	476	110	3079	12044	2470	3098	3272	776	251	114	822	1098	224					0.25	0	0	0	0	0	0	0.05	0.02	0	0.01	0.01	0	0.02
		105	1046	116	220	103	211	545	934	100	105	172	878	255	133	255	7553	280	3059	681	3757	119	144	114	8701	2471	1799	684	109	2314	2146					0	0.07	0	0	0	0	0.02	0.07	0	0	0.01	0.05	0	0
		109	1090	314	114	329	110	226	374	108	600	254	141	5759	547	1589	255	116	252	971	3888	3113	154	4225	102	228	10121	2709	124	486	121					0	0.1	0.01	0	0.01	0	0.01	0.02	0	0.06	0.01	0.01	0.61	0.05
		117	113	215	108	115	110	103	233	95	104	1504	1943	247	5482	3775	7660	218	1296	733	3437	3593	311	2939	107	256	1781	1418	107	130	5971					0	0	0	0	0	0	0	0	0	0	0.15	0.18	0	0.67
		504	105	996	105	456	209	350	109	107	1228	126	530	3261	348	5562	12384	1048	1135	121	8255	242	122	141	1972	1151	512	233	341	117	3263					0.04	0	0.08	0	0.02	0	0.02	0	0	0.11	0	0.04	0.38	0.01
		762	372	485	108	104	98	114	2134	93	322	1250	1912	7992	391	255	2818	1961	5037	212	1877	1269	6507	18418	2134	366	10740	115	336	116	916					0.06	0.02	0.02	0	0	0	0	0.24	0	0.01	0.14	0.21	1.01	0.02
		251	107	1836	342	204	118	224	104	97	415	154	4221	470	2439	255	963	7157	226	255	115	248	1616	2203	909	1911	3147	459	128	132	1713					0.01	0	0.22	0.01	0	0	0	0	0	0.02	0.01	0.54	0.03	0.26
		211	668	223	2102	1075	532	122	554	98	104	124	1664	1014	111	255	247	757	398	2369	361	120	124	103	122	276	7305	227	122	4393	710					0	0.06	0	0.24	0.1	0.03	0	0.06	0	0	0	0.19	0.13	0
		844	353	107	114	105	116	467	745	100	119	1109	4215	1609	155	11635	120	711	2442	5347	113	118	109	363	4064	479	1680	822	373	4970	1664					0.07	0.02	0	0	0	0	0.04	0.06	0	0	0.11	0.54	0.19	0.01
		120	121	250	354	101	1201	1184	113	95	115	5115	897	482	110	256	1085	230	130	8532	653	111	870	1676	3166	5277	115	216	2369	3639	134					0	0	0.01	0.01	0	0.09	0.09	0	0	0	0.58	0.08	0.01	0
		106	612	127	113	105	106	107	112	337	102	134	2019	10556	239	5361	156	125	879	1827	5852	500	119	2815	2392	130	155	104	122	3144	157					0	0.04	0	0	0	0	0	0	0.01	0	0	0.24	1.15	0.02
		109	337	112	335	215	712	322	102	111	104	373	219	1030	1751	3495	10893	244	1359	5055	3904	369	4095	7675	108	112	1095	1108	464	1677	1095					0	0.01	0	0	0	0.06	0	0	0	0	0.01	0	0.08	0.18
		413	115	650	739	122	215	1958	111	104	104	675	690	3261	605	13167	4311	557	242	4343	11089	219	9378	2478	112	190	5880	115	916	143	662					0.01	0	0.06	0.04	0	0	0.26	0	0	0	0.04	0.02	0.4	0.05
		563	112	116	114	358	113	109	109	204	306	255	2899	1925	1975	255	4390	113	118	2895	626	10493	168	8417	360	10440	150	104	142	115	890					0.05	0	0	0	0.01	0	0	0	0	0.01	0	0.32	0.21	0.19
		136	131	106	746	113	807	491	120	102	358	240	651	8972	405	255	1483	129	1437	116	711	2103	625	108	8388	128	1337	500	108	3271	480					0	0	0	0.04	0	0.06	0.04	0	0	0.01	0	0.03	1.1	0.03
		106	114	111	111	515	333	121	222	96	300	109	1689	3410	4479	282	2190	674	1077	117	3137	531	3777	171	111	7156	119	321	2200	265	1398					0	0	0	0	0.01	0.01	0.01	0	0	0.01	0	0.19	0.42	0.5
		454	117	350	115	104	203	103	214	96	103	338	4399	8796	1914	7652	569	121	2262	795	215	127	3015	346	494	1401	112	459	3850	128	4189					0.01	0	0.01	0	0	0	0	0	0	0	0.02	0.51	0.94	0.19
		438	120	340	113	105	98	682	558	110	220	1673	9553	118	119	11787	1455	10102	230	1092	157	4857	105	1642	341	182	1222	112	1440	11523	126					0.01	0	0.01	0	0	0	0.06	0.01	0	0.02	0.16	1.17	0	0
		238	105	586	1961	493	216	234	219	201	345	154	121	17827	218	6350	166	948	238	16105	2588	363	137	136	2860	222	10252	210	128	121	873					0	0	0.02	0.22	0.03	0	0	0	0	0.03	0.01	0	1.9	0
		1010	212	287	251	450	2635	224	119	124	111	1511	385	455	365	2451	252	475	1172	154	471	181	108	139	230	510	5467	1102	143	13673	260					0.11	0	0.01	0.01	0.02	0.32	0	0	0.01	0	0.14	0.01	0.02	0.02
		1752	1219	483	107	217	116	591	465	221	95	3807	102	15107	2955	1448	248	417	403	2830	335	6174	652	708	494	1002	4635	696	114	1468	379					0.21	0.1	0.03	0	0	0	0.05	0.02	0.01	0	0.47	0	1.91	0.37
		357	391	103	381	226	109	104	700	100	224	482	435	2512	120	1512	5864	118	942	3099	5229	6751	4609	107	939	224	179	122	979	129	115					0.02	0.02	0	0.02	0	0	0	0.04	0	0.01	0.01	0.03	0.31	0
		272	117	403	111	240	334	119	381	105	763	238	569	3041	252	4718	1672	386	284	3029	237	198	1740	4007	480	263	489	1731	130	2242	3041					0.02	0	0.04	0	0.01	0.02	0	0.03	0	0.05	0.01	0.03	0.36	0.01
		1116	348	110	1968	133	116	222	688	110	412	10285	555	460	4079	17221	6556	322	232	542	5908	143	120	1956	330	132	693	1477	112	6286	2941					0.08	0.02	0	0.22	0.01	0	0.02	0.05	0	0.01	1.18	0.06	0.02	0.5
		116	109	1214	143	115	109	343	123	98	106	2599	201	139	804	5776	10693	747	96	174	4707	1523	108	2866	1085	125	375	141	137	150	125					0	0	0.1	0.01	0	0	0.02	0	0	0	0.27	0.01	0	0.06
		786	211	733	3012	109	211	107	111	98	223	8117	2343	17332	361	255	131	130	4223	3026	108	130	188	8791	448	1193	396	123	633	121	110					0.07	0	0.04	0.31	0	0	0	0	0	0.01	0.93	0.29	1.94	0.01
		723	457	126	119	112	114	1874	356	98	122	3423	2618	237	3816	20568	18257	131	1267	1313	7282	1215	1833	105	234	4628	264	102	5515	641	131					0.04	0.01	0	0	0	0	0.15	0.02	0	0	0.4	0.31	0.01	0.42
		103	101	132	347	455	214	107	109	546	337	110	254	8370	543	251	212	2276	787	1210	2752	6045	6502	2216	1544	3422	2604	150	2508	2802	2342					0	0	0	0.01	0.01	0	0	0	0.02	0.02	0	0	1.06	0.05
		853	479	224	230	109	211	465	231	201	210	136	3789	722	116	21490	6119	1215	733	252	819	701	2025	107	110	17649	119	1368	2072	14796	2487					0.08	0.03	0	0	0	0	0.04	0	0	0.01	0.01	0.46	0.05	0
		106	385	214	127	108	119	106	107	98	107	673	2916	112	1630	4074	1049	116	443	104	856	4354	993	1295	115	119	1296	2390	331	11662	134					0	0.04	0	0	0	0	0	0	0	0	0.05	0.37	0	0.13
		107	343	106	1863	122	344	208	251	210	444	4543	1091	12866	4014	255	7603	599	355	851	4060	119	108	333	105	527	4083	115	118	713	117					0	0.01	0	0.23	0	0.01	0	0.01	0	0.02	0.56	0.12	1.6	0.5
		852	118	498	106	104		103	595	105	440	4622	2813	4145	114	255	7697	1785	1057	1511	127	142	391	5751	343	106	1008	5582	113	130	179					0.04	0	0.03	0	0		0	0.05	0	0.02	0.64	0.32	0.39	0
		1602	1053	379	603	105		112	115	101	106	1615	5266	7821	487	221	8390	101	139	119	254	964	136	4092	710	149	136	708	889	5126	139					0.18	0.07	0.01	0.05	0		0	0	0	0	0.12	0.65	0.81	0.02
		378	105	599	1345	535		220	118	317	664	1689	1961	247	696	255	8598	3253	98	757	1078	163	233	1747	4992	200	1036	335	1860	445	754					0.03	0	0.05	0.15	0.02		0	0	0.01	0.05	0.16	0.2	0.01	0.03
		378	583	709	235	105		461	482	721	316	4429	2787	4781	117	255	267	119	1689	5143	153	11623	2705	6399	573	166	848	122	2187	5631	119					0.02	0.05	0.03	0	0		0.03	0.03	0.06	0.02	0.5	0.32	0.56	0
		110	465	112	127	116		103	442	98	131	810	354	1761	635	14677	137	133	2280	255	935	148	1360	511	104	255	2388	4106	151	2081	123					0	0.02	0	0	0		0	0.01	0	0.01	0.05	0.01	0.18	0.04
		545	614	120	113	102		107	102	101	98	390	263	4256	4525	4153	17340	3554	2608	9834	475	750	106	1325	136	5044	617	110	153	113	3777					0.05	0.03	0	0	0		0	0	0	0	0.02	0.01	0.51	0.6
		108	583	123	234	120		115	581	349	101	1122	8142	3312	260	255	30781	127	1912	1088	3760	131	7355	6478	448	14420	411	7411	163	2317	1028					0	0.03	0	0.01	0		0	0.03	0.02	0	0.1	1.09	0.43	0.01
		724	235	382	428	118		106	118	95	112	132	1271	585	4798	255	141	1466	1260	104	1412	2606	121	122	330	9485	236	1545	2633	847	2263					0.06	0	0.04	0	0		0	0	0	0	0.01	0.12	0.06	0.6
		1188	535	110	1435	106		108	116	97	100	869	1943	120	10354	5790	137	1261	1017	4914	9713	1136	1525	1397	113	5029	119	363	5092	1701	1735					0.1	0.01	0	0.1	0		0	0	0	0	0.05	0.22	0	1.26
		108	127	834	106	108		113	250	108	532	3022	5448	14100	118	124	2830	1012	4536	6598	901	2428	2444	2398	231	246	5456	475	367	922	881					0	0.01	0.07	0	0		0	0.01	0	0.01	0.32	0.64	1.62	0
		124	116	3122	343	331		248	488	1157	793	509	1287	2246	459	255	10675	1213	6614	708	3521	7568	282	3254	800	117	126	1510	4143	1755	633					0	0	0.4	0.01	0.01		0.01	0.03	0.06	0.08	0.02	0.11	0.24	0.03
		223	223	115	859	102		116	1118	401	111	1136	11600	782	11987	282	255	122	590	12319	4048	1104	795	1250	4135	1451	5193	6869	385	13527	246					0	0	0	0.08	0		0	0.1	0.01	0	0.09	1.29	0.08	1.39
		113	117	235	1220	215		107	128	97	292	239	106	7717	271	5590	167	576	108	1312	159	4387	17509	1056	119	12297	126	2034	619	1892	234					0	0	0.01	0.12	0		0	0	0	0	0	0	0.96	0
		245	239	108	111	130		699	220	564	326	2174	2228	1765	3488	11359	656	252	1063	112	634	7501	138	992	6086	348	231	2222	493	3148	390					0.01	0.01	0	0	0		0.06	0	0.05	0.01	0.27	0.22	0.21	0.4
		147	110	110	371	105		382	677	209	323	236	205	1919	1851	30651	899	2870	735	3348	272	495	368	4459	135	125	124	258	1918	1383	1174					0	0	0	0.02	0		0.03	0.06	0	0.01	0	0.01	0.21	0.19
		108	126	350	136	112		107	107	206	103	110	7967	1351	1088	8307	2166	236	12759	406	219	2280	126	116	289	6247	275	1087	249	111	282					0	0	0.02	0	0		0	0	0	0	0	0.99	0.14	0.09
		240	1997	116	726	114		112	235	419	102	13396	880	5222	359	9910	1642	2782	113	3034	6386	971	123	122	104	1662	125	228	3915	3142	6130					0	0.21	0	0.04	0		0	0	0.03	0	1.6	0.08	0.55	0.02
		1131	703	245	119	110		627	1232	99	1770	3121	190	4864	124	255	898	1464	440	957	3226	160	3250	135	3313	996	2193	119	187	1260	1100					0.13	0.05	0.01	0	0		0.04	0.1	0	0.2	0.34	0.01	0.56	0
		484	126	328	136	118		258	131	100	102	3038	4813	145	237	11868	14866	107	102	231	1809	742	1643	1132	122	263	1537	610	299	2114	1170					0.03	0	0	0.01	0		0.02	0	0	0	0.32	0.54	0.01	0
		114	265	111	224	594		107	238		202	561	232	15826	255	115	1878	3956	106	7968	1433	872	1385	256	249	227	14562	226	1351	130	6443					0	0.01	0	0	0.03		0	0		0	0.05	0.01	1.85	0
		116	735	1065	118	212		677	245		103	640	727	920	1381	2281	1599	116	104	1367	1170	126	113	2137	6789	225	134	1175	1203	1400	113					0	0.04	0.08	0	0		0.02	0		0	0.05	0.08	0.08	0.13
		472	107	122	108	104		225	235		97	4128	212	7465	590	142	2726	4295	1453	222	274	11185	933	117	478	5791	7295	1885	720	927	518					0.04	0	0	0	0		0	0		0	0.45	0	0.78	0.05
		108	103	110	107	114		109	107		105	1476	7089	1167	255	25500	1909	624	4223	410	11299	270	1430	2575	2213	133	2750	1932	8079	112	1085					0	0	0	0	0		0	0		0	0.14	0.92	0.14	0
		369	119	104	252	1026		454	239		214	121	1023	238	758	13304	1100	7089	10277	102	7132	243	1480	6106	184	2012	252	119	114	119	3610					0.02	0	0	0.01	0.1		0.02	0		0	0	0.09	0.01	0.05
		1237	1077	227	113	103		346	219		688	13171	1225	150	261	7960	1303	922	248	128	6400	10793	1008	244	434	4877	489	1439	3199	1767	110					0.11	0.09	0	0	0		0.01	0		0.06	1.55	0.16	0.01	0.01
		734	109	872	116	356		348	863		784	3302	5276	2401	11605	551	19589	336	462	2145	6673	3833	198	4555	2422	119	1872	1159	242	6536	1076					0.05	0	0.08	0	0.02		0.03	0.08		0.03	0.31	0.69	0.28	1.4
		116	557	218	126	103		889	363		483	1109	1335	645	9548	1417	1684	585	1347	97	9561	248	150	264	3745	17949	399	117	1374	605	957					0	0.03	0	0	0		0.09	0.02		0.04	0.07	0.11	0.07	1.2
		500	127	242	582	131		122	214		213	124	125	6726	535	13871	16068	1626	755	107	243	2666	498	496	353	289	350	1775	389	3506	695					0.03	0	0	0.03	0		0	0		0	0	0	0.88	0.04
		130	230	105	341	692		134	106		318	2536	1436	3424	283	263	2369	1585	2213	1901	2747	2711	131	459	131	119	126	112	857	369	111					0.01	0	0	0.01	0.05		0	0		0	0.23	0.14	0.47	0.01
		120	230	116	127	227		613	113		104	2825	467	2719	1142	27298	4977	121	391	2225	160	6792	1093	154	117	17392	1060	124	1889	236	119					0	0	0	0	0		0.05	0		0	0.32	0.02	0.33	0.09
		240	106	114	684	99		114	495		643	657	2941	115	117	136	12805	935	148	2810	1208	159	1052	124	115	1249	134	277	12297	115	166					0	0	0	0.07	0		0	0.01		0.03	0.07	0.3	0	0
		114	417	201	1315	104		218	344		118	3244	8735	3921	210	140	8342	1285	1820	478	7296	381	174	505	5299	237	511	4442	4133	17688	116					0	0.04	0	0.14	0		0	0.01		0	0.35	1.03	0.45	0.01
		106	112	116	108	363		101	105		347	20731	2627	1062	129	255	5892	1615	102	109	11533	137	2119	117	107	405	5057	1982	3283	701	184					0	0	0	0	0.02		0	0		0.01	2.34	0.29	0.09	0
		108	107	222	109	913		239	233		871	2000	7312	113	603	125	3691	711	524	1075	2442	3083	136	282	630	148	172	377	830	1518	260					0	0	0	0	0.08		0	0		0.07	0.2	0.87	0	0.02
		1350	127	116	142	102		105	109		439	3324	839	24429	265	133	4012	6505	1119	10485	4886	4366	11962	623	223	492	6928	247	1651	487	362					0.13	0	0	0	0		0	0		0.02	0.35	0.07	2.68	0.01
		110	105	135	267	226		596	229		450	1132	217	1683	804	255	3852	123	125	184	955	238	2829	116	121	185	6135	111	110	122	146					0	0	0.01	0.02	0.01		0.05	0.01		0.02	0.13	0	0.18	0.05
		102	113	229	523	586		120	1024		233	277	4954	5289	2472	13757	124	659	246	111	135	4626	2232	255	152	130	199	1366	816	8048	584					0	0	0.01	0.03	0.04		0	0.11		0	0.01	0.58	0.64	0.29
		112	131	355	103	132		106	155		235	152	2678	4436	4093	255	4382	490	1269	567	1623	4825	1784	110	1582	2578	258	600	13934	6658	371					0	0	0.02	0	0		0	0.01		0.01	0.01	0.31	0.54	0.47
		217	108	114	436	104		1145	1038		128	2249	1536	113	141	255	7149	1463	1241	3632	8244	1588	1972	4544	147	118	4263	2636	1183	138	116					0	0	0	0.01	0		0.09	0.08		0	0.23	0.19	0	0
		109	109	130	221	112		337	482		349	12088	5898	1039	7449	487	2865	257	112	1855	1266	4408	2178	2051	2877	124	2028	1835	3752	198	2165					0	0	0.01	0	0		0.01	0.03		0.02	1.3	0.75	0.06	0.84
		123	1223	331	242	328		361	489		99	512	194	122	109	255	127	1181	385	3965	5858	1865	129	996	8367	110	2740	114	8321	263	247					0	0.1	0.03	0.01	0.01		0.02	0.03		0	0.03	0.01	0	0
		103	110	781	332	808		225	1369		120	13999	476	2369	240	3180	545	483	985	287	1779	283	227	855	2650	1598	177	9990	118	3453	2029					0	0	0.06	0	0.06		0	0.1		0	1.52	0.03	0.28	0
		535	429	1077	107	851		1681	488		118	133	3377	3128	134	169	4358	1564	125	113	1546	687	3941	104	2975	285	109	453	111	275	495					0.05	0.02	0.08	0	0.04		0.16	0.02		0	0	0.42	0.36	0.01
		432	108	108	110	111		218	691		232	971	5537	1870	225	238	1339	2523	1161	127	1144	3971	2278	350	163	117	407	220	9024	161	4627					0.01	0	0	0	0		0	0.07		0.01	0.09	0.59	0.19	0
		110	209	553	231	111		102	600		98	887	2989	2319	355	16199	255	411	313	338	1891	720	844	124	1209	590	1833	4351	4201	639	728					0	0	0.02	0	0		0	0.03		0	0.06	0.3	0.28	0.01
		2502	110	553	112	112		329	105		217	2583	1118	1584	223	512	123	112	13655	2589	7321	14730	9541	383	134	6910	6786	106	687	1175	6889					0.27	0	0.04	0	0		0	0		0	0.25	0.11	0.12	0
		1220	608	833	250	104		225	785		361	1029	3643	133	2933	254	2605	2842	114	456	542	132	229	116	5153	110	144	112	250	3766	265					0.12	0.02	0.06	0.01	0		0	0.06		0.02	0.08	0.42	0	0.35
		108	106	104	353	332		237	121			435	105	3357	349	12865	133	2389	176	384	1736	2026	1339	2192	5721	6079	7872	5998	586	880	3612					0	0	0	0.01	0.01		0.01	0			0.03	0	0.42	0.01
		122	115	226	108	120		217	1918			636	7630	4524	3510	8592	14618	136	5298	4255	754	138	266	233	2011	3121	5179	738	4031	2004	155					0	0	0	0	0		0	0.19			0.04	1	0.53	0.43
		355	236	123	608	122		398	247			117	4620	2014	1084	12921	3577	4679	2733	1650	5634	596	5370	7603	2993	255	4062	109	2521	1716	114					0.02	0	0	0.05	0		0.02	0.01			0	0.49	0.21	0.07
		317	219	112	121	215		330	234			130	153	255	226	8223	138	255	1444	345	837	395	238	330	126	230	2129	369	14650	231	131					0	0	0	0	0		0.01	0			0	0.01	0	0
		239	115	351	109	105		114	127			1607	366	9958	669	130	147	3371	806	105	102	2560	3280	2529	1139	2941	149	252	484	2338	3290					0	0	0.01	0	0		0	0			0.17	0.03	1.2	0.05
		135	114	135	126	582		132	107			772	1248	1743	1614	276	3335	3004	858	4641	2222	115	3313	151	4387	286	466	110	3033	176	3724					0	0.01	0	0	0.04		0.01	0			0.06	0.14	0.2	0.15
		114	386	222	242	318		120	385			5422	3155	3527	660	255	979	200	670	577	3871	1049	5726	391	103	135	11196	110	601	499	640					0	0.03	0	0.01	0.01		0	0.03			0.63	0.37	0.41	0.05
		110	109	110	113	556		113	482			123	620	6511	6408	1855	1994	4584	1259	4967	1154	113	1201	380	223	155	148	919	3591	138	1009					0	0	0	0	0.07		0	0.01			0	0.05	0.77	0.75
		351	1091	230	271	332		112	224			2031	2099	502	3240	9132	161	1608	235	1755	4099	238	871	2824	224	1174	1040	3002	352	10319	253					0.02	0.09	0	0.01	0.02		0	0.01			0.21	0.23	0.04	0.34
		3165	319	115	125	324		113	509			1657	108	4372	724	1156	6850	174	460	2694	3220	752	120	15615	2526	228	131	2455	388	1890	234					0.4	0	0	0	0.01		0	0.03			0.15	0	0.54	0.07
		327	124	222	966	539		422	117			1248	235	3564	22013	32307	5298	5231	125	2167	1283	11205	1470	3276	120	114	1418	112	1233	1951	124					0.01	0	0	0.07	0.01		0.04	0			0.12	0	0.43	2.38
		731	506	109	123	198		454	111			9159	291	4061	15448	255	4348	1428	137	1272	3029	679	2511	6631	242	6827	113	205	130	255	140					0.05	0.04	0	0	0		0.04	0			1.13	0.02	0.54	1.86
		473	226	206	108	115		221	219			142	2819	496	1276	10102	513	798	1590	1349	255	549	914	183	4586	2270	122	537	576	11553	937					0.01	0	0	0	0		0	0			0	0.34	0.03	0.15
		540	236	106	235	1440		234	344			136	5561	13935	136	3679	2408	129	133	602	12192	4228	502	128	319	108	242	1877	132	1407	133					0.05	0	0	0.01	0.13		0.01	0.01			0	0.69	1.58	0
		106	106	106	728	345		1834	621			163	136	253	878	14629	227	5565	888	747	505	136	2606	2373	253	124	4815	122	686	1512	138					0	0	0	0.05	0.02		0.2	0.03			0.01	0.01	0	0.05
		586	453	109	394	238		113	458			140	118	7285	1613	2769	1222	117	2092	4206	12371	982	114	132	6518	224	6544	1044	370	551	120					0.02	0.01	0	0.04	0		0	0.02			0	0	0.81	0.16
		2032	126	687	126	601		112	125			2240	741	2807	174	973	951	1295	252	2565	2277	6017	2015	2143	106	133	1579	109	213	216	152					0.18	0	0.04	0	0.07		0	0			0.25	0.06	0.29	0.01
		114	357	233	3079	921		114	332			126	466	1081	8592	145	255	3577	4218	3359	2148	113	682	112	102	111	122	959	2756	7786	136					0	0.02	0	0.36	0.1		0	0			0	0.02	0.11	0.98
		225	107	348	113	111		117	243			7286	3490	137	294	674	246	2497	327	3206	117	399	697	15061	140	120	676	116	782	135	257					0	0	0.01	0	0		0	0.01			0.87	0.42	0	0.03
		227	223	274	494	117		115	260			1543	2519	241	13576	1358	13778	12635	354	1603	4824	7279	114	2054	145	115	265	104	820	4498	3222					0	0	0.01	0.04	0		0	0.01			0.19	0.26	0	1.57
		124	216	236	113	104		129	357			685	394	645	189	851	18288	472	3569	2154	801	5711	124	2658	14073	17158	1081	1161	137	19233	1001					0	0	0.01	0	0		0	0.01			0.06	0.02	0.06	0.01
		679	229	105	123	891		246	251			518	1605	895	5731	11100	293	1984	2397	370	105	126	994	251	5458	2179	1737	553	1693	3458	128					0.03	0.01	0	0	0.08		0.01	0.01			0.03	0.21	0.09	0.67
		250	112	117	131	115		110	118			253	115	1493	2507	26764	139	223	1325	156	1824	3353	117	235	118	534	125	116	506	128	121					0.01	0	0	0.01	0		0	0			0.01	0	0.14	0.26
		106	333	222	1158	1003		104	752			1680	1771	13879	121	2791	120	1280	1981	6111	6469	231	114	119	127	475	4041	111	7698	1133	121					0	0	0	0.07	0.06		0	0.05			0.18	0.19	1.64	0
		114	108	116	129	124		107	230			541	1857	11078	9453	163	232	6443	742	160	834	107	729	492	1058	4291	1418	125	107	138	679					0	0	0	0	0		0	0			0.03	0.2	1.39	1.17
		104	110	114	117	111		445	125			6050	9250	7476	986	240	255	8456	523	255	108	713	107	233	104	4130	4303	1096	131	10099	113					0	0	0	0	0		0.01	0			0.59	1.08	0.93	0.13
		897	106	225	112	104		641	113			124	1656	106	144	8582	968	2151	110	134	1661	2143	253	1181	989	122	2113	110	111	565	751					0.09	0	0	0.01	0		0	0			0	0.19	0	0.01
		566	114	117	482	100		119	625			1343	111	124	148	839	5801	117	2091	621	5057	659	2783	568	378	350	4802	111	9548	126	141					0.02	0	0	0.03	0		0	0.04			0.15	0	0	0
		212	4131	111	117	241		833	105			252	5286	3960	1404	3862	6387	660	1099	567	4696	281	1727	424	123	14089	377	723	106	454	21234					0	0.5	0	0	0.01		0.07	0			0	0.68	0.5	0.16
		1225	347	115	469	103		478	349			2762	126	8349	4681	255	9197	14966	4015	341	6171	1135	150	9319	350	5119	122	512	500	13717	1480					0.1	0.02	0	0.01	0		0.03	0.01			0.29	0	1.11	0.43
		154	260	223	114	114		110	121			1900	2012	4768	2022	1097	1306	429	2386	6040	12978	2460	1099	5828	3694	3074	1394	1149	498	260	957					0.01	0.01	0	0	0		0	0			0.19	0.2	0.56	0.24
		244	121	608	1231	215		132	1038			146	138	4013	241	2413	133	1501	147	3721	725	1550	140	131	2276	111	138	242	598	7683	1053					0	0	0.05	0.11	0		0	0.12			0.01	0.01	0.47	0.01
		258	338	110	112	230		224	597			124	2907	3597	1053	7695	390	152	1597	1524	2016	732	117	685	1831	2323	127	110	4432	121	2696					0.01	0	0	0	0.01		0	0.03			0	0.33	0.37	0.11
		328	461	110	114	107		952	109			128	924	7129	195	255	3104	903	7108	343	1731	111	2185	120	1041	6420	18006	724	131	8027	6559					0	0.03	0	0	0		0.05	0			0	0.09	0.87	0.01
		98	465	252	367	104		102	115			120	3570	1911	246	255	164	224	7084	158	4793	1042	1346	507	281	5262	247	15360	188	9128	112					0	0.03	0.02	0.01	0		0	0			0	0.46	0.19	0
		143	111	126	127	109		133	111			122	1652	255	255	255	1392	2119	1667	524	373	120	201	122	471	530	13804	390	499	163	4368					0	0	0	0	0		0	0			0	0.22	0	0.01
		369	134	385	479	586		459	223			3554	1376	494	9395	255	255	208	220	224	3257	423	117	105	143	432	124	5556	4080	135	370					0.02	0	0.03	0.03	0.04		0.03	0			0.36	0.15	0.03	0.93
		110	731	340	467	794		221	111			9526	219	244	165	1989	150	5184	4565	480	1980	234	231	115	452	845	114	537	708	295	362					0	0.05	0.01	0.02	0.06		0	0			1.1	0.01	0	0.01
		136	214	112	244	127		121	109			119	111	2215	150	255	5005	1497	2436	555	1996	4528	1675	841	1616	1131	1399	1853	112	4915	3947					0	0	0	0.01	0		0	0			0	0	0.23	0.01
		223	112	1114	659	130		795	456			466	1603	5660	6431	4417	152	559	109	1404	3964	116	3145	1381	224	121	24187	597	1247	12647	2642					0	0	0.14	0.06	0		0.06	0			0.04	0.13	0.55	0.83
		969	221	112	621	1089		1247	113			138	213	3219	2066	123	10392	1689	2660	256	299	120	121	1741	126	2720	1627	142	4246	3717	1189					0.09	0	0	0.05	0.12		0.12	0			0	0	0.36	0.21
		116	233	2467	719	289		110	753			687	3286	255	16354	14135	7448	1205	3989	1930	1750	1226	1299	3838	1005	458	5564	110	110	9191	259					0	0.01	0.25	0.06	0.01		0	0.05			0.04	0.39	0	1.75
		110	112	233	1108	208		462	438			2689	1691	7374	248	2217	130	137	1321	4278	2047	126	9322	2956	1144	1213	11837	123	713	154	3627					0	0	0.01	0.09	0		0.02	0.01			0.32	0.15	0.92	0
		123	110	1315	826	109		109	225			1150	624	1015	105	255	255	4360	2313	1463	252	112	250	1872	128	644	3170	1128	476	618	495					0	0	0.12	0.07	0		0	0			0.14	0.03	0.07	0
		1214	2966	488	112	113		123	115			1529	128	2946	255	142	1436	960	220	4599	2425	123	554	112	2874	2788	169	977	110	260	4492					0.08	0.36	0.04	0	0		0	0			0.16	0	0.37	0
		221	111	111	108	97		107	351			255	2930	239	10966	255	8591	123	216	2665	5220	115	219	214	2983	1638	6588	233	127	1316	251					0	0	0	0	0		0	0.01			0	0.3	0	1.19
		132	105	882	725	127		227	350			340	383	832	2562	255	1006	757	464	2524	824	531	1855	106	2409	11374	1443	3901	1743	1438	757					0	0	0.08	0.06	0		0.01	0.01			0	0.01	0.07	0.28
		109	126	112	116	255		364	242			8481	236	1648	2005	255	519	120	2998	116	1415	154	3979	108	1068	4266	184	241	161	122	371					0	0	0	0	0.02		0.03	0.01			1.13	0.01	0.19	0.25
		103	216	107	1372	111		718	478			1887	632	3807	131	5793	1862	8576	113	113	112	108	247	360	2771	1675	115	134	925	926	132					0	0	0	0.11	0		0.06	0.02			0.16	0.02	0.37	0
		110	107	224	450	609		104	367			244	5879	255	2345	255	288	939	2020	2346	116	725	2026	3543	717	2941	1292	2206	828	175	121					0	0	0	0.03	0.05		0	0.02			0	0.71	0	0.29
		109	1085	732	463	239		109	1862			128	1299	11832	1702	28204	2841	1138	3595	216	722	120	260	232	1163	114	955	9175	112	10099	1725					0	0.1	0.05	0.01	0.01		0	0.17			0	0.15	1.19	0.19
		109	655	224	221	122		118	335			120	3441	26052	115	255	627	1414	121	102	381	10748	1189	320	116	4395	140	1273	129	122	3307					0	0.02	0	0	0		0	0			0	0.46	2.87	0
		122	693	232	216	363		112	643			251	6804	115	255	2959	1421	115	1562	835	229	4615	116	131	730	3607	165	1731	2078	1417	115					0	0.05	0	0	0.01		0	0.05			0	0.79	0	0
		116	754	990	109	879		1108	1076			8169	4314	2587	364	12472	11061	1710	1573	6789	284	297	3413	115	3313	917	183	122	121	158	885					0	0.04	0.08	0	0.09		0.1	0.05			0.98	0.48	0.33	0.01
		102	220	335	697	114		339	492			206	2731	3085	955	130	14023	2078	222	161	798	2022	117	112	855	2872	544	2176	114	116	126					0	0	0.01	0.04	0		0	0.03			0.01	0.34	0.38	0.09
		123	334	983	3287	151		794	253			379	693	625	913	255	253	3339	118	1534	236	117	979	253	550	120	1335	254	871	6418	359					0	0.01	0.09	0.37	0.01		0.03	0.01			0.02	0.07	0.05	0.1
		1624	246	129	1021	361		413	139			117	109	13604	4728	8337	8072	4423	1361	105	2500	116	5107	234	10269	7411	121	1297	1287	4861	3850					0.2	0	0	0.12	0.01		0	0			0	0	1.64	0.5
		244	123	131	460	106		104	115			4422	5610	5129	4663	14495	255	117	239	6351	6618	127	196	106	2993	117	114	2263	1311	422	798					0	0	0.01	0.01	0		0	0			0.48	0.7	0.61	0.52
		109	239	229	1960	126		104	109			3473	4921	110	212	3577	229	5144	2364	886	249	231	214	232	120	236	616	459	127	1083	4511					0	0.01	0	0.2	0		0	0			0.36	0.61	0	0
		125	766	117	505	230		419	227			146	2358	196	503	146	1737	2916	2536	2557	1512	1070	1562	7886	113	956	190	547	245	1341	5331					0	0.07	0	0.03	0		0.02	0			0	0.27	0.01	0.06
		105	345	683	1798	2453		142	115			681	116	7827	229	255	1106	152	240	1341	107	2695	4174	4176	611	6625	948	1237	1320	146	13544					0	0.02	0.05	0.21	0.28		0	0			0.04	0	0.74	0.01
		228	731	250	943	113		324	105			821	2294	669	116	255	1486	153	104	222	5651	110	8378	1841	2117	111	284	2652	375	6235	113					0	0.07	0.01	0.06	0		0	0			0.06	0.27	0.05	0
		334	118	983	118	623		218	1099			732	118	250	456	6637	3510	138	255	3924	357	2368	2861	341	369	5617	113	110	1229	208	943					0.01	0	0.09	0	0.05		0	0.09			0.05	0	0	0.02
		322	456	333	254	113		115	597			147	648	13212	1678	141	255	1115	3553	877	939	3238	120	1598	245	231	111	956	120	9219	130					0.01	0.03	0.01	0.02	0		0	0.02			0	0.04	1.48	0.19
		372	1207	1100	109	1489		105	112			122	12919	2524	2008	15454	2829	166	9312	13820	239	127	6427	110	261	6879	386	3263	1219	809	4468					0.01	0.09	0.08	0	0.13		0	0			0	1.62	0.28	0.19
		230	107	231	353	123		713	116			6998	240	4811	240	3301	143	1499	230	13729	5589	126	2973	338	492	3931	4402	759	4352	14009	2804					0	0	0	0.01	0		0.05	0			0.77	0	0.57	0
		247	237	365	112	109		217	447			514	232	591	5686	12243	2809	4488	2008	3993	18293	1085	192	249	1420	4703	124	115	172	138	144					0.01	0	0.02	0	0		0	0			0.03	0.01	0.03	0.7
		108	219	497	458	646		2347	111			2244	4088	18094	362	20475	716	1002	4455	104	4530	3824	697	2425	120	5015	9485	113	112	1136	408					0	0	0.05	0.02	0.05		0.26	0			0.22	0.5	2.13	0.01
		111	1006	588	108	3504		528	597			4494	8526	432	2117	5942	255	1612	2767	109	246	244	121	109	593	5230	3539	2162	630	139	409					0	0.1	0.03	0	0.41		0.01	0.03			0.5	1.07	0.04	0.29
		215	115	105	126	115		560	488			4532	129	2074	238	330	36590	106	1199	2577	339	457	439	7902	594	230	1134	341	155	131	123					0	0	0	0	0		0.03	0.03			0.47	0	0.22	0
		127	3617	224	114	597		110	117			10941	793	253	114	17624	123	8580	133	1530	702	542	23538	101	124	231	10260	139	4210	9367	4612					0.01	0.42	0	0	0.05		0	0			1.16	0.04	0	0
		234	114	347	762	1189		211	111			3467	123	255	131	14520	233	107	1838	10857	172	1852	726	131	3247	485	17049	2640	117	120	4540					0	0	0.01	0.08	0.12		0	0			0.36	0	0	0
		111	108	102	233	133		125	336			11532	4561	7274	14601	264	446	270	413	5591	129	4467	7664	1009	111	146	12746	1509	337	3140	112					0	0	0	0.01	0		0	0			1.31	0.59	0.72	1.5
		109	2185	615	115			120	233			124	1467	5533	505	6148	156	209	608	1806	1097	2006	3620	3677	118	3705	20361	2507	2427	633	3548					0	0.27	0.06	0			0	0			0	0.15	0.52	0.03
		120	262	700	2025			125	359			665	9338	13307	255	18625	5440	1418	2426	359	3398	124	455	243	968	179	2168	109	13255	20121	1934					0	0.01	0.02	0.24			0	0.01			0.05	1.12	1.46	0
		1043	562	106	107			112	357			2086	119	1225	2081	3018	1228	3481	6762	136	198	1235	9356	109	147	2405	4270	849	930	132	120					0.1	0.03	0	0			0	0.02			0.18	0	0.07	0.19
		2742	108	960	2200			244	717			1774	592	255	1298	8902	4359	6147	5530	455	3548	118	251	943	2390	253	249	467	1459	430	115					0.33	0	0.08	0.25			0	0.08			0.2	0.03	0	0.16
		469	118	109	114			598	139			1058	245	9463	415	16600	7239	104	109	1869	100	300	529	3319	141	486	5170	108	245	4089	3109					0.02	0	0	0			0.03	0			0.1	0	1.15	0.03
		114	101	105	237			125	123			378	383	182	150	16999	255	1856	267	224	111	670	15241	109	17747	348	3650	218	3633	135	1488					0	0	0	0.01			0.01	0			0.01	0.02	0.01	0.01
		116	109	220	501			220	472			344	4231	121	964	22102	230	3208	10531	1372	1302	113	482	1871	116	6818	1422	2744	614	132	110					0	0	0	0.02			0	0.02			0.02	0.39	0	0.09
		108	106	109	114			113	105			321	3522	6233	3328	255	255	255	1019	752	245	397	1177	1182	1013	1135	4209	2178	110	14856	158					0	0	0	0			0	0			0.02	0.46	0.75	0.38
		121	107	114	107			122	1023			10349	7413	8325	809	1455	7588	2938	2154	4802	347	12176	4028	599	551	200	722	937	119	2381	3414					0	0	0	0			0	0.07			1.15	0.92	1.04	0.04
		127	114	114	840			112	330			4380	135	13223	810	25227	6772	715	1338	218	111	2065	509	239	133	107	247	683	4265	2679	3601					0	0	0	0.08			0	0			0.52	0	1.38	0.07
		116	229	244	215			337	208			519	8115	2118	123	130	23305	4079	1051	125	1426	126	5077	106	120	111	866	854	289	1346	4320					0	0	0.01	0			0.01	0			0.02	0.94	0.26	0
		231	339	147	237			115	144			146	5827	24283	1392	249	5139	114	4572	3142	139	509	138	3734	6315	108	544	117	158	5816	753					0	0.01	0.01	0.01			0	0.01			0.01	0.67	2.59	0.14
		213	112	960	117			333	413			2303	353	9416	2437	5528	1290	4497	4029	6577	224	827	3177	1441	199	115	4720	1275	1109	123	115					0	0	0.11	0			0	0.04			0.27	0	1.2	0.23
		948	1623	724	342			115	1160			253	823	837	4197	6059	11326	110	1116	7508	8438	386	2613	9170	950	1560	3344	223	13196	261	2352					0.07	0.17	0.06	0.01			0	0.15			0.01	0.07	0.07	0.52
		466	362	220	219			113	148			556	3946	8746	140	2209	255	2793	7521	1811	3533	3324	266	1102	160	1566	132	6606	119	1841	225					0.02	0.01	0.01	0			0	0.01			0.03	0.45	1.08	0.01
		122	2088	1777	623			114	568			371	104	1292	402	514	852	244	140	6077	113	8823	617	2437	107	1248	222	136	1834	7407	5757					0.01	0.28	0.19	0.04			0	0.02			0.02	0	0.12	0.02
		127	1380	108	1974			119	250			1658	167	1734	298	116	3231	644	1680	496	12411	11992	4006	997	634	10644	797	109	352	16234	157					0	0.14	0	0.22			0	0.02			0.17	0.01	0.19	0.02
		114	234	624	116			241	342			2750	255	6653	15181	3281	4488	118	255	2681	2867	143	3370	3227	7409	3533	528	479	4201	250	131					0	0	0.05	0			0	0			0.29	0	0.78	1.76
		386	110	108	126			117	394			452	817	2659	9619	11325	609	3274	449	1196	327	253	163	702	156	9131	757	4692	3604	112	2500					0.03	0	0	0			0	0.03			0.03	0.09	0.27	1.08
		219	116	1358	112			499	110			1419	1883	1544	121	18050	20410	4145	1291	8291	4857	124	15095	103	110	116	7203	4211	6263	1173	274					0	0	0.15	0			0.03	0			0.16	0.21	0.13	0
		119	671	657	575			117	105			126	3057	1093	749	253	1749	374	558	104	9027	118	2977	1345	655	21349	151	2199	134	115	223					0	0.04	0.03	0.02			0	0			0	0.41	0.1	0.05
		347	2156	107	107			1954	229			4184	128	142	166	10567	256	160	110	1066	13659	165	1314	1463	419	160	4627	1844	177	3965	119					0.01	0.26	0	0			0.21	0			0.42	0	0.01	0.01
		250	108	3971	406			351	233			172	1409	2338	186	398	362	846	489	1535	224	991	581	512	1003	355	658	2086	118	2845	128					0.01	0	0.49	0.03			0.01	0			0.01	0.14	0.23	0.01
		490	115	232	458			1212	125			600	1671	7618	125	2826	1612	129	2382	5204	699	10224	2161	235	452	117	147	137	115	136	2977					0.02	0	0	0.02			0.11	0			0.05	0.15	0.74	0
		647	353	224	1277			113	129			1062	382	3004	14706	2127	167	486	255	119	7560	3651	114	119	548	258	1084	3477	984	11772	275					0.07	0.02	0	0.09			0	0			0.1	0.03	0.28	1.82
		224	143	108	261			113	106			3137	767	1959	2021	1681	4197	1472	2567	983	13323	581	130	716	139	562	2362	5694	178	2741	116					0	0.01	0	0.02			0	0			0.35	0.08	0.19	0.31
		217	111	118	694			1404	214			1095	120	131	246	255	225	1818	5632	121	2005	114	7222	720	601	1230	954	5839	241	110	1360					0	0	0	0.05			0.16	0			0.08	0	0	0
		140	322	342	858			340	109			1724	117	357	1986	13921	877	5013	3901	17061	2405	122	2460	118	5884	170	253	143	115	4480	1299					0	0	0.01	0.07			0	0			0.16	0	0.01	0.16
		1110	132	867	541			118	332			281	232	861	279	9102	2518	843	513	2720	4453	1252	2091	234	133	2041	832	528	135	415	199					0.07	0	0.07	0.03			0	0.01			0.01	0	0.06	0.01
		874	810	480	220			118	118			135	282	127	1201	12774	136	537	3723	18492	2095	143	136	4081	196	2442	128	967	111	167	367					0.08	0.05	0.03	0			0	0			0	0.01	0	0.15
		99	266	704	120			107	457			1124	8171	2095	15006	255	398	374	137	132	148	10297	233	1310	2669	1808	163	2442	5790	2767	126					0	0.02	0.05	0			0	0.02			0.1	1.04	0.27	1.62
		503	135	102	433			108	113			255	447	236	17077	18237	4412	2636	2742	255	215	113	112	500	3167	2451	150	1944	155	111	141					0.05	0	0	0			0	0			0	0.04	0.01	2.03
		233	116	233	116			248	112			259	4479	3123	3752	1146	134	4127	1514	109	369	240	677	1174	6656	3676	5390	2479	686	11383	6671					0	0	0.01	0			0.01	0			0	0.48	0.39	0.41
		117	349	470	130			114	260			2505	116	1212	1799	9200	10178	6464	122	102	2358	139	127	107	1515	262	128	1422	108	255	112					0	0.01	0.02	0.01			0	0.02			0.34	0	0.12	0.18
		115	218	111	104			632	222			130	260	5230	226	14190	10630	5701	1368	530	3867	1283	5940	2737	5009	1029	1639	2116	374	3054	5561					0	0	0	0			0.05	0.01			0	0.01	0.58	0
		370	125	108	369			112	227			148	395	12017	1468	41409	5960	2241	4105	1158	1854	9218	683	1138	706	1269	1524	277	112	1381	118					0.01	0	0	0.03			0	0			0	0.02	1.2	0.13
		1454	115	112	110			327	113			1474	3177	1997	1132	3571	10260	357	360	6935	241	645	592	123	129	620	4244	4461	5899	1623	235					0.15	0	0	0			0.01	0			0.14	0.36	0.19	0.09
		716	123	120	104			111	606			1719	1947	8508	3328	1784	411	2478	1505	1855	215	127	1415	222	938	244	236	123	110	215	118					0.05	0	0	0			0	0.04			0.15	0.16	0.92	0.34
		114	111	109	110			1465	114			5992	222	129	255	8548	141	7275	347	214	4475	4531	9946	102	478	141	119	4569	4489	242	121					0	0	0	0			0.14	0			0.68	0	0	0
		107	132	111	388			113	110			102	2641	2081	3492	255	5698	378	2077	3824	5885	4180	903	567	1338	128	121	239	123	152	625					0	0.01	0	0.04			0	0			0	0.29	0.22	0.38
		1334	110	936	1658			120	242			3202	238	2671	228	255	255	2416	225	2520	124	758	4065	1486	345	7851	1087	238	214	215	397					0.13	0	0.06	0.16			0	0.01			0.44	0.01	0.31	0.01
		826	110	127	104			1041	107			490	112	9703	2983	5838	255	1642	14479	8593	2356	111	1147	128	134	606	11017	640	572	5515	1539					0.05	0	0	0			0.1	0			0.02	0	1.14	0.33
		237	278	466	151			113	110			880	1538	149	7635	255	25074	1578	176	1295	110	227	1351	109	208	1182	4044	1030	679	164	127					0	0.03	0.03	0.01			0	0			0.09	0.15	0.01	0.88
		122	467	106	122			351	109			1599	5063	120	666	6938	156	592	3193	5110	1392	164	1394	7525	12390	1640	150	107	129	11357	2083					0	0.02	0	0			0.01	0			0.18	0.6	0	0.04
		117	113	110	104			114	131			7734	3732	11503	332	131	224	7032	3092	110	233	4963	124	5761	2007	402	1531	8977	161	117	414					0	0	0	0			0	0			0.86	0.46	1.33	0.01
		126	228	995	114			232	528			123	235	3373	4550	380	255	6255	914	5114	336	3647	16050	1507	1393	6424	1064	1790	236	1617	174					0	0	0.08	0			0.01	0.05			0	0.01	0.44	0.5
		237	111	119	113			115	104			608	1139	224	246	1215	24823	15213	103	1881	127	119	121	357	120	469	5696	2134	829	3357	1042					0.01	0	0	0			0	0			0.05	0.05	0.01	0.01
		351	249	110	113			119	748			670	7855	6912	13354	13360	5498	4726	1035	3930	772	3689	228	427	265	5031	4600	106	4321	4510	1571					0.01	0.01	0	0			0	0.07			0.05	0.99	0.82	1.63
		334	127	112	584			115	275			4635	133	4914	137	255	3290	495	124	108	1844	3345	235	709	144	6778	3027	130	13520	148	511					0.01	0	0	0.04			0	0.01			0.62	0	0.63	0.01
		114	114	116	217			217	131			240	122	10764	23213	237	22881	5415	6399	1327	243	2329	17113	323	391	724	23083	9707	642	240	272					0	0	0	0			0.01	0			0.01	0	1.38	2.58
		1399	3349	225	120			113	325			1341	1718	1693	113	1361	3218	213	112	235	6654	932	1268	319	3104	111	4245	955	3889	5334	408					0.14	0.41	0.01	0			0	0			0.12	0.19	0.19	0
		717	554	234	112			218	106			4843	111	255	228	2753	19019	121	408	3656	3909	286	2380	734	587	2120	10195	3014	122	4770	2210					0.05	0.01	0	0			0	0			0.57	0	0	0
		115	362	106	111			2623	1901			407	1080	4586	30519	11336	510	9640	29711	3227	138	3363	1706	233	1566	127	4292	619	1072	1314	126					0	0.02	0	0			0.3	0.19			0.04	0.07	0.51	3.61
		4868	110	118	116			719	263			1588	118	3709	3806	4551	8885	9323	4992	10386	15577	112	13035	624	1862	10967	371	485	148	121	256					0.59	0	0.01	0			0.06	0.02			0.15	0	0.34	0.44
		245	1079	705	762			111	572			243	6604	2738	8301	12500	131	4020	2616	327	6498	1842	1628	230	116	6125	117	126	115	2358	545					0.02	0.08	0.04	0.05			0	0.04			0.01	0.75	0.28	1.04
		1363	110	445	680			687	344			133	3774	3222	118	3864	255	6376	7490	131	4116	2484	114	108	10622	30473	8862	119	135	20059	699					0.14	0	0.02	0.02			0.05	0.01			0	0.48	0.4	0
		2943	1379	228	119			486	125			2153	1405	7303	223	7532	128	856	464	118	272	136	1066	123	10620	5103	148	756	231	361	208					0.4	0.15	0	0			0.03	0			0.25	0.14	0.89	0
		107	1656	2079	120			129	369			275	246	839	118	17548	250	1908	1300	512	1229	3839	1283	126	216	2815	115	255	3954	593	356					0	0.17	0.19	0			0	0.01			0.01	0	0.03	0
		814	2182	352	104			368	134			2054	390	3031	211	255	5804	5360	1856	1618	658	803	1829	605	2770	27955	1278	3638	1391	126	244					0.04	0.26	0.02	0			0.02	0.01			0.19	0.02	0.33	0
		122	139	111	563			108	230			1120	1551	617	121	14744	5121	2437	105	8451	4077	2663	1612	5689	326	1659	3287	576	3299	1505	239					0	0	0	0.03			0	0.01			0.09	0.17	0.04	0
		125	1704	115	218			112	611			2832	115	1289	13928	2405	255	2425	105	104	6401	259	238	391	1533	255	2030	831	1744	221	1939					0	0.2	0	0			0	0.06			0.28	0	0.13	1.7
		111	136	116	1045			674	114			934	775	125	5829	11754	7708	109	1288	350	5852	2837	236	345	104	357	7450	126	2270	4358	10654					0	0	0	0.08			0.03	0			0.08	0.06	0	0.72
		821	1460	116	255			114	119			119	3198	4872	3291	7739	716	107	639	261	1857	333	3242	2861	233	6816	268	491	154	267	359					0.07	0.17	0	0.01			0	0			0	0.29	0.56	0.38
		378	366	1551	257			122	232			386	274	4953	1715	255	9768	209	335	122	747	1024	306	225	661	892	706	232	562	1143	857					0.02	0.01	0.11	0.01			0	0			0.03	0.01	0.66	0.18
		117	120	128	110			108	118			2055	2257	950	14971	643	5856	137	109	17096	771	409	972	115	114	116	1877	341	5564	115	629					0	0	0	0			0	0			0.2	0.21	0.1	1.64
		1793	235	107	1073			463	110			6083	2932	3364	3689	14146	255	1424	118	241	4576	1122	5695	260	111	1817	243	128	122	24421	5729					0.21	0	0	0.06			0.02	0			0.74	0.33	0.33	0.47
		122	622	2126	3105			232	2278			730	140	25298	231	7110	255	7931	112	120	7544	231	11027	369	133	187	4385	149	457	10111	696					0	0.04	0.21	0.32			0	0.24			0.02	0	2.87	0.01
		346	111	107	114			1230	112			146	1290	4325	5181	2286	4524	479	2854	2673	6516	300	255	107	122	4099	144	686	630	3049	122					0.01	0	0	0			0.11	0			0	0.16	0.47	0.69
		231	243	219	600			109	440			5252	114	1922	345	19997	119	502	110	566	104	3249	826	344	119	123	11731	1656	4532	120	244					0	0	0	0.05			0	0.01			0.59	0	0.21	0.02
		724	474	217	260			276	583			1835	2101	7456	2134	4785	1774	500	899	1262	1486	123	7436	109	2518	226	20986	325	236	2819	121					0.05	0.01	0	0.02			0.01	0.03			0.2	0.24	0.73	0.26
		1870	487	228	383			331	108			535	908	539	196	13515	1527	149	382	600	233	391	226	112	224	117	242	1840	4458	3782	2742					0.19	0.02	0.01	0.03			0.01	0			0.02	0.07	0.04	0.01
		115	598	214	106			463	671			971	10771	1872	1934	7952	17631	102	3051	1014	1714	663	220	1820	1091	2025	127	146	1489	2060	252					0	0.03	0	0			0	0.03			0.09	1.23	0.16	0.21
		127	125	218	2627			130	245			235	7542	2190	4648	638	137	6267	5544	3095	9852	112	145	112	462	248	476	685	140	12461	2984					0	0.01	0	0.25			0	0.01			0.01	0.99	0.26	0.62
		106	112	282	105			220	1097			235	7945	4423	24449	5196	255	317	875	1800	758	388	126	780	128	609	368	111	11333	9192	5874					0	0	0.02	0			0	0.12			0.01	1	0.49	2.69
		326	489	229	775			124	865			255	678	3965	116	123	247	238	247	3977	347	136	2017	1395	1151	4090	14149	547	662	115	120					0	0.03	0	0.07			0	0.07			0	0.06	0.45	0
		682	231	255	725			609	113			3372	387	951	225	773	15317	8782	439	2811	640	147	151	1631	495	111	1151	221	156	8593	119					0.04	0	0.01	0.07			0.03	0			0.34	0.03	0.06	0.01
		107	136	126	145			218	224			6215	112	294	361	114	5203	591	239	715	246	359	3555	375	849	4930	2154	4043	724	2187	1523					0	0	0	0			0	0			0.82	0	0.01	0.01
		115	120	886	116			261	122			3797	100	11953	616	255	30859	190	129	2461	1202	135	2183	382	468	17271	2703	920	1329	7825	135					0	0	0.08	0			0.01	0			0.41	0	1.48	0.04
		443	117	123	108			748	759			450	7043	3286	466	17538	6765	146	132	111	285	1891	967	1548	668	819	254	130	4562	4202	128					0.02	0	0	0			0.05	0.06			0.02	0.8	0.41	0.03
		323	1786	329	225			114	2261			1006	282	242	124	255	255	14952	115	1432	15520	801	16640	873	233	646	118	644	543	1178	6356					0	0.15	0	0			0	0.24			0.08	0.01	0	0
		108	114	136	235			379				4767	628	173	9591	537	13016	681	172	87	116	3498	1211	730	365	12269	213	138	6609	8404	4414					0	0	0	0			0.01				0.52	0.04	0.02	1.04
		1045	1374	1053	105			113				1288	255	557	594	255	20867	113	113	1902	5663	9696	106	722	234	753	170	251	488	376	1375					0.11	0.16	0.1	0			0				0.14	0	0.04	0.05
		110	1202	126	488			110				2501	6575	4079	115	7691	6536	109	8899	93	134	142	119	557	171	13951	4152	1751	119	5253	160					0	0.12	0	0.04			0				0.27	0.82	0.5	0
		108	950	234	234			109				8099	265	4590	201	1517	255	5345	224	574	4640	110	255	171	115	206	234	1683	2062	1047	358					0	0.11	0.01	0			0				0.92	0.01	0.6	0.01
		580	230	224	109			222				2487	8790	5739	250	144	12087	580	9652	10276	5904	172	4310	215	5929	110	1218	349	4730	5295	663					0.03	0	0.01	0			0				0.27	1.11	0.62	0
		111	360	240	114			346				320	1740	3462	5309	26779	255	326	789	211	117	113	119	109	900	515	4563	399	118	110	274					0	0.01	0	0			0.01				0.02	0.18	0.44	0.63
		246	517	129	126			113				572	871	2205	945	16204	19652	113	1299	4215	110	756	255	223	104	244	2678	380	704	133	756					0.01	0.04	0	0			0				0.02	0.05	0.22	0.09
		108	112	216	517			110				397	2493	320	1464	1829	19323	8893	4659	491	2275	137	18115	521	1007	5422	136	1011	2093	472	3391					0	0	0	0.04			0				0.03	0.26	0.02	0.14
		117	735	132	116			1977				10150	255	4112	148	5318	10217	7269	258	251	5926	2238	1766	4759	1952	139	3556	289	106	130	140					0	0.04	0	0			0.21				1.04	0	0.54	0.01
		119	109	129	748			337				2425	6363	8266	132	27671	21903	527	1196	95	996	127	1171	114	134	192	3176	1641	117	400	3794					0	0	0	0.04			0				0.24	0.87	0.95	0
		112		610	119			122				125	21365	2461	3875	142	246	3257	2890	98	1521	984	133	250	105	149	111	3442	135	115	146					0		0.03	0			0				0	2.36	0.3	0.52
		103		354	444			113				4287	9315	6877	112	9847	5351	2901	559	200	16951	7503	263	510	2104	114	10378	371	126	133	15210					0		0.01	0.01			0				0.46	1.01	0.87	0
		111		241	237			941				4574	1309	14760	129	138	1216	1732	3242	209	2393	16553	1066	118	116	2392	2443	1902	136	1468	255					0		0	0.01			0.04				0.49	0.11	1.68	0
		108		229	737			1389				566	420	255	633	12945	255	255	7842	5542	455	866	2921	786	461	261	3062	340	123	116	1485					0		0	0.05			0.15				0.03	0.03	0	0.04
		106		535	115			110				5550	721	253	1501	2573	401	219	106	126	237	134	4357	136	342	8748	3631	117	3113	1247	1269					0		0.02	0			0				0.51	0.08	0.01	0.15
		208		1118	519			718				104	133	6697	239	4947	33789	2847	365	6470	360	962	215	2970	135	117	144	175	354	130	18653					0		0.1	0.04			0.04				0	0	0.8	0.01
		1234		459	540							798	512	1294	114	255	255	604	1574	189	113	3851	496	126	3166	1202	3407	912	1090	3533	7184					0.1		0.02	0.02							0.08	0.03	0.1	0
		119		261	112							2758	241	6382	122	31085	23498	5765	224	329	221	2755	4927	810	233	1239	214	237	2266	270	2161					0		0.01	0							0.33	0.01	0.66	0
		224		917	107							109	7279	3520	3873	14545	16587	260	9226	128	1431	4333	1797		724	472	116	796	154	400	129					0		0.1	0							0	0.93	0.39	0.43
		116		126	980							123	5615	11168	597	3766	255	251	103	877	13388	295	113		148	365	4499	145	165	12642	266					0		0	0.08							0	0.69	1.26	0.05
		456		230	477							1334	786	116	641	11971	919	3067	397	577	397	137	5476		383	229	133	220	3861	218	1766					0.02		0	0.04							0.12	0.05	0	0.05
		111		256	108							1131	1455	3924	6719	237	2296	210	105	3386	9217	122	3818		114	349	455	115	233	1598	13876					0		0.01	0							0.08	0.15	0.44	0.85
		127		527	227							1020	5629	1951	2392	26123	231	265	8488	249	2644	5086	123		112	3024	267	131	4090	870	1780					0		0.05	0							0.1	0.75	0.17	0.3
		337		349	361							21301	2465	125	1298	255	7443	275	1588	2412	3154	2992	27986		132	7995	11812	248	602	2435	121					0.01		0.01	0.01							2.47	0.29	0	0.11
		116		120	227							1202	116	3601	3836	10410	255	578	1449	9375	1067	1245	146		2707	5213	250	153	112	376	1092					0		0	0							0.14	0	0.35	0.48
		223		667	229							252	2359	466	2216	168	255	12132	271	11716	5812	138	127		7494	1518	244	1861	1471	989	27718					0		0.04	0							0	0.23	0.02	0.22
		227		223	107							422	2496	228	248	13055	11746	173	5010	239	101	574	200		133	1829	299	2103	1112	1219	377					0		0	0							0.03	0.32	0	0
		4922		331	235							597	4089	1958	150	255	255	10562	3371	513	2250	2698	2155		117	9400	278	1939	117	2655	148					0.63		0	0							0.05	0.47	0.19	0.01
		364		5158	134							889	6433	19023	14790	255	5350	1504	4404	2955	1967	7699	131		1281	115	210	2063	120	2517	1396					0.02		0.58	0							0.06	0.74	2.18	1.61
		236		629	230							4062	9164	255	8544	255	255	585	1096	3399	638	451	144		125	4414	116	123	130	381	511					0.01		0.04	0							0.53	1.13	0	1.02
		117		119	104							4967	512	3239	11903	4318	1454	142	455	1784	563	2605	228		1634	12088	33525	365	759	186	118					0		0	0							0.53	0.03	0.4	1.45
		108		704	109							3179	114	644	506	5954	121	122	1426	183	2270	8148	118		4240	356	3420	242	5955	251	269					0		0.04	0							0.33	0	0.06	0.05
		234		126	2734							1783	3434	12439	420	255	125	599	886	3064	243	527	238		1163	3897	5820	2169	137	613	411					0.01		0	0.32							0.19	0.39	1.32	0.02
		354		397	2278							105	109	1242	4295	22870	255	125	253	1088	108	2214	1777		3414	4383	164	2080	376	1367	579					0		0.03	0.25							0	0	0.12	0.54
		908		118	341							1385	277	796	1240	2825	3316	2446	4059	1254	2047	279	123		113	6546	1320	4727	990	4532	21161					0.08		0	0.01							0.18	0.02	0.05	0.09
		105		126	461							127	252	2850	3927	480	255	809	606	905	394	146	377		2205	113	5789	7585	498	117	237					0		0	0.02							0	0.01	0.31	0.52
		231		965	359							3003	242	230	143	117	255	2061	359	729	368	1740	4933		1431	244	124	121	113	1093	247					0		0.07	0.01							0.31	0	0	0
		583		121	117							134	114	1178	1828	255	121	3878	1117	167	253	110	6456		320	117	1322	116	2520	1359	157					0.04		0	0							0	0	0.09	0.17
		981		230	500							1720	13996	1639	16269	18850	252	118	252	7364	3445	1483	2857		1890	982	377	1560	110	698	1771					0.06		0	0.03							0.13	1.43	0.16	1.9
		363		1210	250							156	14977	1542	4742	255	4032	961	120	2165	3337	504	239		767	3010	9225	460	10789	355	1842					0.02		0.1	0.01							0	1.77	0.17	0.56
		161		968	319							660	126	221	7367	124	156	118	2972	745	235	114	12319		113	168	7253	519	582	1569	512					0.01		0.06	0							0.04	0	0.01	0.87
		230		232	713							7577	1325	1712	1335	328	253	5076	1001	3850	3271	5062	1133		131	4721	127	131	1745	1013	151					0.01		0	0.04							0.91	0.12	0.18	0.12
		106		125	112							8368	5740	155	995	255	119	105	213	283	5701	928	430		6239	241	1992	2696	497	135	2155					0		0	0							0.96	0.72	0.01	0.09
		954		410	242							2183	8518	801	3593	6741	11559	4728	377	722	220	203	12361		1328	2575	282	114	14407	694	254					0.07		0.04	0							0.23	0.96	0.06	0.38
		126		125	112							19535	235	947	121	255	2546	825	3710	11323	463	631	2327		1415	1229	6771	6416	740	118	884					0		0	0							2.16	0	0.08	0
		231		117	354							4556	604	10072	2032	4131	19779	4193	568	3014	15066	1422	281		122	394	1323	450	270	530	138					0		0	0.01							0.45	0.03	1.24	0.23
		229		939	115							113	9671	121	2256	6018	255	250	108	7758	1164	1858	243			474	812	359	1518	619	127					0.01		0.06	0							0	1.13	0	0.28
		344		1095	563							950	525	12100	225	10470	255	130	2165	7809	896	4418	117			12170	129	210	1643	143	394					0.01		0.05	0.03							0.07	0.05	1.35	0
		109		1815	2807							5309	6669	255	329	8394	9652	2587	1134	102	1556	4072	117			765	388	116	820	116	116					0		0.16	0.31							0.57	0.73	0	0.01
		123			116							135	1640	7369	448	255	10456	440	866	895	1489	525	5894			2356	940	238	113	2763	1753					0			0							0	0.15	0.82	0.01
		2410			1480							4765	383	7945	117	294	255	532	2895	724	554	665	5905			2543	365	384	1710	143	1789					0.31			0.17							0.6	0.01	0.78	0
		988			103							7377	3898	4637	1285	255	246	1096	1861	377	174	871	140			7058	3995	1663	120	128	7989					0.12			0							0.87	0.48	0.49	0.16
		344			351							1547	119	112	1619	2686	255	255	7657	2985	5966	134	125			1036	18937	615	830	255	1943					0.01			0.01							0.14	0	0	0.19
		262			120							10764	261	255	237	3401	254	6517	263	9460	2964	5772	140			311	1695	1267	257	8170	481					0.02			0							1.16	0.01	0	0.01
		108			592							140	646	182	140	13365	126	5063	231	9144	492	161	16835			3536	155	3192	248	713	641					0			0.05							0	0.03	0.01	0
		599			700							6229	1926	5598	12758	10731	9204	7876	112	3843	2046	2277	315			126	248	1190	105	7610	137					0.02			0.05							0.71	0.21	0.64	1.45
		104			212							16160	619	109	1787	1705	248	128	129	18809	313	11154	1460			118	3720	922	1365	783	634					0			0							1.78	0.04	0	0.21
		125			159							641	14939	16603	4502	27422	21866	5442	760	170	1236	2140	590			622	1389	238	1017	2785	662					0			0.01							0.03	1.76	2.11	0.61
		107			119							146	1674	112	1825	129	795	3443	126	19113	128	141	1567			2662	2540	4494	132	531	251					0			0							0.01	0.17	0	0.16
		250			796							2967	207	1822	2155	5020	3533	4418	133	14680	127	2842	4084			820	1707	254	3765	221	137					0.01			0.08							0.34	0.01	0.2	0.26
		163			218							133	490	2370	509	5406	255	122	13264	1482	266	4848	3361			511	120	105	1169	4232	365					0.01			0							0	0.03	0.27	0.04
		110			252							123	4566	369	1405	136	11870	2111	116	1608	226	5674	5403			1176	623	2170	366	797	281					0			0.02							0	0.49	0.01	0.15
		220			121							122	4627	125	2313	255	134	110	102	252	215	8231	13545			4570	417	3786	121	143	374					0			0							0	0.51	0	0.25
		329			5374							163	1944	691	1521	3993	4426	3065	283	129	989	2424	107			7530	3834	388	120	1650	361					0.01			0.69							0.01	0.19	0.03	0.16
		407			676							233	111	957	121	18926	37979	12777	181	2712	1025	4460	281			257	2546	384	233	140	143					0.03			0.05							0.01	0	0.08	0
		2602			105							1778	329	2978	243	18104	15664	161	4342	100	1287	707	18222			208	3572	221	6010	179	3217					0.29			0							0.12	0.01	0.42	0
		111			116							897	120	117	2834	9810	953	2961	145	331	321	1640	113			12513	172	117	224	4517	1096					0			0							0.05	0	0	0.29
		263			121							3811	248	2409	787	3011	5800	5141	1727	4433	507	707	1143			19468	1366	597	6038	1093	1530					0.01			0							0.44	0.01	0.21	0.08
		234			1400							652	389	231	1122	956	255	887	5057	1381	239	959	766			13654	390	379	114	243	5505					0			0.09							0.03	0.02	0.02	0.07
		484			217							9391	8010	819	245	255	15060	4708	234	3340	1999	13662	3579			111	245	226	698	9295	255					0.03			0							1.01	0.92	0.06	0
		122			348							10549	273	4008	5193	243	22084	7261	6320	600	16738	7845	159			1347	6196	114	7674	587	369					0			0.01							1.17	0.01	0.51	0.6
		374			844							103	251	253	253	15569	30109	942	2338	2357	163	127	249			3099	249	2812	130	9007	511					0.03			0.05							0	0	0.01	0.01
		132			242							255	5638	737	521	5656	20826	1981	1391	5493	500	275	212			7063	9817	109	187	7570	507					0			0.01							0	0.69	0.04	0.04
		645			360							6676	1168	11823	103	6300	20176	608	5910	972	2851	129	1183			2238	231	184	1039	3395	204					0.05			0.01							0.81	0.11	1.22	0
		234			119							3779	898	10437	1137	135	16836	1448	8172	105	255	363	2091			7088	5466	2017	1579	749	270					0.01			0							0.46	0.07	1.27	0.1
		685			1209							1315	4969	1859	3219	5282	255	1752	572	94	343	2806	1393			3353	1201	234	485	112	2628					0.04			0.13							0.15	0.56	0.19	0.38
		136			233							4043	7048	949	521	253	3339	4212	3965	111	938	8916	170			138	124	991	340	379	275					0.01			0							0.39	0.8	0.09	0.05
		110			825							1396	515	8973	1383	8142	250	896	375	3572	13398	4424	3088			128	249	927	351	393	4326					0			0.06							0.13	0.04	1.02	0.14
		6570			119							245	846	118	1062	255	3200	9722	1677	216	509	236	127			120	1220	837	9116	225	4642					0.9			0							0	0.04	0	0.07
		589			246							2062	347	104	13685	267	639	215	10772	214	3854	556	6305			4156	4590	3200	2439	1454	255					0.04			0.01							0.21	0	0	1.65
		1389			1155							2825	4048	336	488	30982	28709	635	792	255	363	2955	155			1232	6002	1655	11938	125	2259					0.13			0.12							0.35	0.46	0	0.02
		121			460							238	6823	1702	244	10189	130	8854	368	5768	127	284	6622			2241	767	551	228	6110	1312					0			0.03							0.01	0.78	0.18	0
		1761			907							2189	3897	14198	110	7507	139	2404	2852	1055	781	12935	250			1118	170	1565	880	3216	5789					0.16			0.04							0.26	0.46	1.69	0
		365			471							422	6005	17955	111	7929	28428	6611	4955	446	154	251	269			133	2380	1283	12159	274	2846					0.02			0.03							0.03	0.7	2.03	0
		110			102							8367	3311	1330	2476	6592	131	1922	4487	8708	9614	9727	4488			6290	2155	121	583	134	893					0			0							0.89	0.36	0.15	0.33
		330			104							11893	1326	164	3978	3279	370	244	2777	3816	2747	15284	2907			150	126	1483	144	481	252					0.01			0							1.3	0.14	0	0.46
		337			460							9105	229	902	107	34835	255	2166	2032	643	244	117	6587			921	174	120	111	119	4197					0.01			0.02							0.95	0	0.11	0
		113			495							235	136	117	4815	3277	7445	669	4220	96	116	3904	2613			115	12139	401	881	1712	2746					0			0.03							0	0	0	0.55
		224			110							255	122	1156	255	255	158	178	250	262	8441	6374	11501			2416	125	4604	1267	112	529					0			0							0.01	0	0.11	0
		574			140							6562	406	5593	112	130	123	11876	104	209	3095	1596	127			10243	5429	4590	2556	585	154					0.02			0.01							0.78	0.04	0.63	0
		117			738							125	496	6148	118	9209	12339	257	2691	3603	732	6887	113			3335	139	2769	339	1685	3466					0			0.06							0	0.03	0.69	0
		112			110							6672	3239	1242	2769	14284	247	160	3053	1169	5458	117	3621			787	146	141	243	9376	5979					0			0							0.78	0.36	0.13	0.26
		388			858							2048	578	514	1414	18309	1974	1761	9521	14334	6039	257	1846			1703	23098	2002	122	3881	384					0.02			0.08							0.2	0.04	0.02	0.16
		105			1092							5669	12846	131	1883	9219	265	259	436	644	399	4970	11272			288	726	902	2280	1645	212					0			0.08							0.76	1.45	0	0.2
		122			230							243	245	255	1299	255	524	2627	6040	12286	1837	1664	123			2157	542	501	250	4881	255					0			0.01							0	0	0	0.15
		119			657							3389	4804	396	2428	10442	127	261	6408	8127	1400	3110	5111			985	1134	119	119	110	129					0			0.08							0.38	0.59	0.03	0.3
		364			513							118	7770	1643	2743	614	3130	2078	2830	104	6000	10771	712			129	244	118	746	821	2990					0.01			0.03							0	0.9	0.14	0.37
		113			900							420	4505	14018	6955	242	1161	1042	1876	217	823	3032	5734			243	4227	114	1018	23474	7595					0			0.07							0.03	0.51	1.59	0.82
					763							705	2217	3179	955	242	4393	9669	1744	2162	1814	5983	1821			1845	5517	409	994	380	1358								0.05							0.03	0.23	0.34	0.08
					101							5651	154	1287	234	8881	11183	425	15527	11504	462	5124	135			2517	161	117	3434	956	1211								0							0.58	0.01	0.11	0
					1632							339	110	2526	1842	255	279	119	3130	13570	230	116	504			9685	149	2462	2394	620	1203								0.14							0.01	0	0.23	0.22
					993							8217	639	112	236	431	700	416	7053	2701	404	219	261			232	5011	2024	354	1955	987								0.08							0.9	0.04	0	0
												5685	1632	10435	345	5781	999	1364	440	328	2181	2151	129			274	821	105	2441	5796	197															0.65	0.14	1.17	0.01
												1627	4000	1912	495	20193	253	6750	900	16913	8295	181	270			4439	15051	1368	635	10022	4127															0.15	0.49	0.22	0.01
												3982	2490	882	6934	17329	255	2661	440	4600	847	139	1898			653	481	239	254	2111	351															0.43	0.26	0.07	0.76
												806	639	2638	1407	7446	1549	3438	905	6793	3751	1345	1750			1259	3333	110	2902	6299	3849															0.05	0.05	0.31	0.16
												1388	1347	234	231	3694	255	1844	3176	4564	155	3775	401			627	965	112	165	245	34577															0.14	0.14	0.01	0
												13770	1990	4687	3654	26233	11308	2971	1670	1042	506	5668	1121			141	262	1069	512	238	971															1.47	0.23	0.49	0.4
												10073	14648	1105	372	255	128	601	2799	1316	1044	1858	120			6782	158	351	3644	4840	881															1.18	1.7	0.09	0.01
												246	1693	4240	17658	255	116	3135	1936	11617	3797	903	579			4184	17404	3568	829	1452	276															0	0.19	0.44	2.16
												2515	1910	5345	1152	2579	140	6521	113	3742	236	3406	1164			1524	1995	6369	112	233	1767															0.22	0.21	0.63	0.1
												805	4215	5866	501	9055	125	3267	107	234	2910	754	484			245	2453	200	248	2274	3266															0.05	0.47	0.6	0.02
												135	1404	166	1775	4201	4579	420	11444	108	252	159	115			992	255	116	4468	419	835															0	0.14	0.01	0.2
												8457	5764	8727	113	4963	1338	4736	2076	100	658	509	1602			1389	7829	1279	1277	2289	2980															1.09	0.63	1.01	0
												254	779	149	5787	4623	8674	246	246	13480	4784	119	156			3279	433	4085	2014	3057	133															0	0.06	0	0.71
												254	9179	2723	1490	12446	131	110	1116	4334	1399	5785	132			124	505	755	107	355	2001															0	1.11	0.28	0.15
												3077	153	140	18223	238	1907	2744	280	4644	3542	6318	243			2242	1147	12921	369	2659	1809															0.32	0	0.01	2.44
												13680	18511	1987	122	2681	255	7674	357	5562	1396	1088	4741			5364	379	118	117	141	538															1.53	1.99	0.21	0
												8983	2996	4995	3085	457	255	821	10387	238	2569	236	2914			197	203	2873	2018	216	9026															0.92	0.34	0.55	0.35
												100	3714	13923	201	20360	42526	497	1758	2036	112	4877	809			114	1938	6274	116	4926	9280															0	0.45	1.79	0.01
												424	5481	117	255	255	17083	3698	480	225	1448	250	110			6762	619	6167	268	631	3670															0.01	0.66	0	0
												7621	2095	2150	13668	18035	20579	833	2015	3447	4754	13483	255			889	239	935	116	114	1581															0.92	0.22	0.2	1.36
												4776	1132	18390	1777	6330	14249	196	5302	4340	774	1344	1999			3151	8274	943	2093	118	126															0.55	0.08	2.15	0.18
												1280	1997	1162	9345	10472	17281	246	4623	12078	2352	1782	3101			3813	126	119	3480	112	118															0.12	0.18	0.09	0.87
												123	7089	1018	3888	2440	139	10107	579	1863	18308	1426	1370			309	2028	241	4785	2107	367															0	0.85	0.08	0.43
												1591	113	9241	2672	1542	15565	350	9091	543	1881	258	354			1528	1584	1606	223	2017	131															0.17	0	1.16	0.29
												2437	1783	1571	155	255	5351	1963	166	126	132	273	111			213	3231	143	1300	852	6658															0.29	0.19	0.13	0.01
												1427	117	2136	2557	17513	174	1828	853	104	698	118	645			249	2252	527	4653	121	13175															0.14	0	0.21	0.23
												6236	249	5049	6415	10871	4102	1401	610	1890	651	7438	255			8364	5399	2288	3711	14325	161															0.68	0.01	0.56	0.69
												4110	554	1041	743	5939	22328	115	792	2377	246	5139	5232			123	3245	237	512	1322	939															0.41	0.05	0.04	0.04
												353	808	269	120	707	7664	255	986	255	355	23128	2570			482	7439	4068	753	264	2046															0	0.06	0.01	0
												32717	9472	255	140	6590	26294	108	4178	327	4482	978	1593			1747	541	114	978	11912	115															3.83	1.14	0	0
												614	5072	115	902	3480	8732	19918	2651	112	261	6468	998			1963	2162	701	373	399	5074															0.06	0.56	0	0.06
												555	9113	2242	4611	16244	9360	3203	886	3760	1176	2637	11066			4203	168	19242	126	11901	2107															0.03	1.09	0.25	0.6
												2298	4200	154	10623	1968	9597	128	3578	255	141	1819	275			387	111	255	140	127	3002															0.26	0.48	0.01	1.32
												8765	3560	1027	4222	2362	239	228	886	19263	1762	7770	4050			187	5691	243	2571	12472	5846															0.99	0.43	0.09	0.49
												3835	223	380	118	18415	255	327	118	10501	1894	255	874			254	2451	125	1098	119	2461															0.57	0	0.01	0
												133	1958	111	11695	16783	18642	156	205	9480	14593	264	124			3059	916	6153	377	15857	5321															0	0.23	0	1.45
												124	160	11154	1722	5046	395	2558	121	13267	834	639	237			114	1838	2728	508	4133	1841															0	0.01	1.22	0.19
												2678	131	7325	6365	20358	4342	220	2431	1793	139	124	832			1003	30372	115	2082	647	145															0.31	0	0.84	0.65
												2194	255	140	1393	21793	247	688	10202	13627	6092	141	209			1110	368	680	7498	2802	1550															0.19	0	0	0.11
												2298	1860	113	2062	20753	42183	558	2378	2897	2892	1812	44525			108	1639	157	397	4982	128															0.26	0.19	0	0.23
												1405	1372	235	386	23109	14785	1958	2029	99	839	5389	2195			116	117	367	1532	120	2700															0.12	0.11	0	0.01
												4063	233	234	146	7400	4854	952	3334	210	5000	1125	5092			132	10563	520	819	3689	1050															0.43	0	0	0
												402	993	180	502	9427	973	1238	720	199	6877	2045	11011			263	115	2321	595	891	2837															0.02	0.09	0.01	0.04
												827	5022	4665	3297	28270	34353	5164	528	13969	1783	3274	15501			112	115	250	806	1351	1781															0.06	0.55	0.51	0.33
												1198	115	255	1217	1431	255	3518	231	97	1775	255	2336			473	9339	2263	115	195	121															0.12	0	0	0.14
												3508	2531	2404	4497	17395	252	378	2451	3614	8349	393	248			2050	1757	122	108	113	387															0.45	0.3	0.24	0.49
												121	15808	3307	4124	264	1329	150	236	5545	4361	1500	2547			2519	130	513	458	8379	5652															0	1.91	0.34	0.47
												594	173	2030	235	4954	2962	4285	1081	889	443	16432	391			6893	1171	244	141	121	5279															0.04	0.01	0.21	0.01
												832	1683	1924	916	5971	15611	125	351	116	602	121	654			120	8109	417	1621	4821	1131															0.06	0.19	0.23	0.05
												26722	219	19259	5468	2173	15368	557	1950	255	2397	5880	128			252	6171	247	151	766	4534															3.03	0.01	2.18	0.66
												791	115	179	11317	124	255	5820	133	225	10313	1524	255			3862	639	744	287	183	420															0.07	0	0.01	1.54
												255	507	1099	140	3418	140	14542	111	103	110	2329	4291			396	7110	799	782	13886	3833															0	0.02	0.11	0.01
												603	4361	437	1898	7920	39251	99	2026	13503	677	2926	8654			1863	242	1540	614	7800	711															0.04	0.51	0.03	0.18
												5109	390	3305	247	255	255	4528	1862	94	3003	606	4230			1126	1655		1094	5195	388															0.61	0.01	0.41	0.01
												138	3791	7708	11427	250	255	7644	125	826	114	8005	175			1564	154		1194	1170	1372															0	0.46	0.97	1.14
												8494	1350	589	1078	10515	134	5319	255	1961	1486	150	15207			908	4264		1152	1514	132															0.97	0.1	0.01	0.08
												173	256	6588	255	255	3373	136	750	8861	112	15508	147			121	269		1123	139	661															0.01	0.02	0.73	0
												844	237	2704	142	945	255	223	5555	3909	2368	4212	195			136	5751		126	3069	1174															0.08	0	0.33	0
												4221	8184	123	1147	128	12776	1330	956	1954	112	1938	23117			2127	5557			904	602															0.5	0.92	0	0.11
												16458	677	5015	2902	173	255	530	2097	7952	123	121	1780			1595	8612			465	163															1.88	0.04	0.58	0.3
												5917	117	8364	541	23476	266	246	4242	269	1756	2044	1554			1131	124			1626	130															0.61	0	1.03	0.02
												1372	125	3275	1941	229	255	487	10132	12240	116	5074	171			4297	884			4526	3220															0.12	0	0.4	0.21
												179	8099	228	4495	5319	13422	877	255	5646	1907	130	125			139	5323			5131	121															0.01	0.94	0	0.49
												2761	171	125	6811	19399	10356	307	255	16555	108	795	9561			2052	107			1948	1152															0.32	0.01	0	0.67
												120	16622	713	2265	245	6824	1477	964	250	4891	240	1305			1944	1964			3532	8021															0	1.82	0.05	0.29
												3785	3308	10088	3623	23725	1528	125	245	113	8193	113	17737			240	207			110	1132															0.47	0.37	1.2	0.49
												966	1939	5563	121	123	2353	106	144	1577	238	121				5695	6017			11043	211															0.07	0.23	0.59	0
												121	1056	1670	120	6561	1678	2077	3407	185	854	15207				115	1889			5215	6833															0	0.11	0.17	0
												3612	4360	850	741	5307	14923	131	348	216	113	5637				1271	5278			144	860															0.41	0.54	0.06	0.05
												1279	255	645	4138	6874	3033	198	3372	717	2664	6020				423	1083			1514	141															0.14	0	0.05	0.56
												3649	397	1071	6316	9971	239	1233	227	380	5301	694				985	1487			5504	4826															0.37	0.01	0.07	0.73
												2245	1591	245	9496	17244	3917	2168	7413	5198	107	5605				375	255			390	1744															0.2	0.17	0.01	1.01
												1517	6690	2552	1450	3708	390	10913	222	8177	126	551					13430			130	158															0.14	0.82	0.3	0.16
												13691	137	148	702	255	27349	547	5322	2549	460	2195					242			2108	1979															1.49	0	0.01	0.06
												4264	116	652	120	255	17576	649	123	129	226	1071					633			12241	142															0.59	0	0.04	0
												1905	10485	7749	1106	3512	121	316	2634	9225	5168	1352					4712			3785	2234															0.19	1.23	0.92	0.12
												5396	7276	15274	849	255	255	1965	498	17308	234	129					9636			1600	258															0.65	0.8	1.58	0.09
												110	372	138	4044	8137	269	17867	7903	113	7486	6710					3220			118	2501															0	0.01	0	0.45
												4698	8226	743	152	2341	121	693	1326	1209	5678	151					137			127	2848															0.53	0.86	0.02	0
												5135	4628	6717	5009	7999	254	156	402	10569	665	4627					4098			588	926															0.61	0.55	0.77	0.6
												477	1728	509	12969	2178	3240	597	3995	15869	1528	119					1359			222	168															0.03	0.17	0.02	1.52
												10256	3315	5218	2464	13395	16836	704	11424	4748	3145	1251					18359			1579	1194															1.11	0.38	0.51	0.26
												2336	246	255	255	3002	13115	3701	6249	114	6233	141					149			6720	129															0.23	0	0	0
												3427	6924	2107	3810	10904	3403	11379	288	3662	2800	1460					5682			116	1719															0.36	0.81	0.25	0.41
												997	17812	1783	184	1622	2313	762	3573	108	10116	658					2589			3980	3132															0.09	2.04	0.15	0.01
												5917	806	13032	2093	3352	6994	374	1507	12512	9017	1446					803			3800	1923															0.65	0.07	1.53	0.21
												4491	139	21128	6829	2450	9741	119	1602	2334	5598	1699					125			8531	153															0.55	0	2.39	0.74
												2728	2262	752	8837	255	6662	1052	9265	6513	8995	169					151			3981	8195															0.32	0.3	0.05	1.09
												255	123	1692	255	125	2623	150	5594	7158	749	750					5466			4013	5884															0	0	0.17	0.01
												2431	122	4414	5306	1132	14021	789	1471	13094	7419	1888					829			972	2823															0.26	0	0.52	0.69
												1402	4839	10818	211	15733	1903	4311	10853	3440	1104	7622					15697			7163	5122															0.14	0.57	1.15	0
												111	14855	295	5000	255	2395	10675	124	12983	356	123					254			8498	228															0	1.57	0.01	0.58
												285	1478	1906	160	243	35213	5782	2847	2109	384	291					134			919	5595															0.01	0.19	0.2	0.01
												246	3183	1062	12253	128	246	1622	2348	822	133	118					225			10019	3160															0	0.36	0.08	1.33
												124	5754	256	1323	255	8373	3446	4383	1762	1665	6025					213			183	171															0	0.59	0.01	0.14
												761	3420	582	1258	131	281	108	4080	6942	105	126					4615			1455	10376															0.05	0.37	0.04	0.14
												161	362	2396	5648	14476	5255	1580	9600	994	113	114								358	1844															0.01	0.02	0.29	0.57
												4178	5752	4177	149	4359	11980	1647	255	3231	1478	123								1240	126															0.41	0.7	0.49	0.01
												125	255	1485	2929	275	347	1630	3020	2184	835	2996								840	11560															0	0	0.17	0.3
												2801	3536	705	8973	2294	8918	6974	124	96	3773	137								129	147															0.31	0.34	0.04	1.06
												107	5390	930	3286	181	7007	255	508	613	223	164								238	476															0	0.58	0.08	0.43
												8982	1362	250	5171	7149	255	6099	1761	118	137	3115								1530	493															1.15	0.13	0	0.57
												5929	253	3207	4758	5616	10411	496	998	2377	113	2060								5149	558															0.67	0.01	0.34	0.6
												9780	6251	1144	7596	11087	123	1990	3367	110	818	3863								838	1580															1.13	0.73	0.09	0.9
												159	671	5556	6583	15402	271	481	645	3529	179	722								557	2654															0	0.07	0.62	0.78
												1323	6142	3171	2226	254	122	1924	253	129	1977	252								5655	1447															0.09	0.66	0.41	0.24
												219	6234	11813	7521	15712	13681	6374	1463	97	1885	7815								4200	4251															0	0.77	1.35	0.87
												911	242	1221	2490	255	539	4901	1112	15008	3962	3941								1978	5298															0.04	0.01	0.1	0.31
												398	4445	152	11960	255	15640	984	15668	1117	2832	7926								3470	159															0.02	0.47	0	1.31
												3568	2318	7871	13151	9788	1560	255	9000	118	6317	3825								238	927															0.45	0.23	0.91	1.6
												9529	25093	2881	2567	7517	16048	8064	1418	328	1763	136								2441	1293															0.97	2.75	0.32	0.29
												2921	524	131	1789	7853	1014	1295	5497	2535	5917	685								1703	1427															0.31	0.02	0	0.21
												114	5031	5148	2371	14488	12962	11484	357	7830	5572	1098								231	125															0	0.52	0.62	0.24
												264	519	1198	4855	255	13514	9063	342	7060	2839	4545								3780	2661															0.01	0.03	0.11	0.56
												2216	127	2649	255	2806	29345	8981	3890	712	123									249	3094															0.24	0.01	0.28	0
												3626	249	1405	2608	9517	6945	2858	15483	2463	6421									1477	1301															0.38	0	0.16	0.32
												467	1497	663	437	1724	135	794	780	452	3117									804	2350															0.04	0.17	0.05	0
												132	10739	9750	5753	142	15342	120	227	352	1897									2517	152															0	1.11	1.13	0.65
												679	761	11089	3913	19698	26208	3796	108	4261	2860									2377	167															0.04	0.03	1.25	0.4
												252	3915	255	417	255	4544	1157	127	494	3152									2302	122															0	0.45	0.01	0.04
												6560	4347	652	165	16380	134	2517	3970	957	124									153	1167															0.76	0.41	0.03	0.01
												208	7255	8244	153	130	18598	4642	1129	130	5830									195	20896															0	0.89	0.88	0.01
												2482	232	5213	7152	3100	18846	348	3906	4795	574									6528	128															0.25	0	0.65	0.86
												1991	243	2240	9990	19852	255	2918	850	8846	9911									5982	278															0.2	0	0.27	1.19
												1910	11073	3795	9096	5245	255	2690	124	1162	3241									1174	501															0.21	1.3	0.47	1.19
												9832	4216	261	1911	6737	25023	8288	246	5950	15821									175	1497															1.04	0.45	0	0.21
												9182	2862	2186	6853	15865	19547	2001	744	112	8111									5696	863															1	0.31	0.2	0.74
												494	10270	9353	1407	20525	7880	3629	3866	133	2836										132															0.03	1.07	1.1	0.15
												3892	127	2430	1312	3504	10890	130	1682	732	255										4817															0.46	0	0.28	0.11
												237	941	1266	9945	255	2912	8367	575	14078	116										794															0	0.06	0.13	1.22
												1030	1119	2728	953	313	255	911	1173	5409	109										196															0.1	0.1	0.3	0.09
												2391	471	187	139	21905	11571	950	3883	156	2350										4949															0.3	0.02	0.01	0.01
												242	108	154	11687	255	11613	7084	14703	3257	3695										927															0.01	0	0	1.26
												255	113	136	2282	4336	255	620	8464	11050	3827										418															0	0	0	0.21
												5388	244	2636	627	9857	898	6227	3953	1654	1978										3460															0.65	0	0.28	0.01
												265	750	130	856	8318	9580	2008	255	7189	1031										610															0.01	0.05	0	0.06
												268	1070	10200	5059	687	5780	270	255	402	2776										1429															0	0.11	1.25	0.53
												636	900	1881	12340	275	255	5259	123	2150	130										2147															0.04	0.06	0.16	1.38
												1765	2856	831	255	17723	5630	2587	3592	2103	2152										244															0.15	0.32	0.08	0
												899	2069	526	12090	1613	255	1617	118	123	526										6538															0.07	0.2	0.04	1.25
												3247	1415	156	8294	255	255	3875	2337	104	6006										5721															0.35	0.11	0.01	1.02
												244	601	12170	215	1770	10652	5751	130	4110	131										2601															0	0.04	1.41	0
												19823	117	1088	6081	7470	3924	108	2163	172	642										152															2.21	0	0.12	0.68
												542	12309	255	8953	5693	11403	11721	2783	3561	4540										3563															0.02	1.36	0	1.08
												1486	2166	192	983	192	33264	100	7636	3060	3138										190															0.11	0.25	0.01	0.13
												6262	10427	1771	11747	2597	16651	371	383	1177	1514										3188															0.68	1.29	0.16	1.44
												2205	148	128	6124	1529	2728	5801	789	104	392										301															0.2	0.01	0	0.66
												126	582	130	3150	199	6170	628	273	5605	1984										275															0	0.01	0	0.28
												255	226	1609	4377	1362	255	858	4770	6126	384										9046															0	0	0.13	0.52
												518	1372	22713	3053	1572	255	822	2781	4119	274										135															0.03	0.12	2.32	0.38
												5436	1916	124	8482	4979	2852	1857	3042	6805	4438										135															0.55	0.19	0	1.08
												951	10058	12917	15092	255	20446	557	393	6307	2602										414															0.12	1.14	1.48	1.75
												396	270	3039	569	12490	11164	1370	180	13707	253										2450															0.01	0.01	0.34	0.03
												112	1724	236	5880	1620	26608	2920	248	13292	14984										246															0	0.16	0	0.76
												649	3072	257	2837	6953	17340	1442	112	235	4160										269															0.04	0.32	0	0.3
												119	9568	2298	17346	6897	5582	5583	3632	2377	164										11081															0	1.17	0.27	2.01
												5862	254	243	10703	25010	5849	352	1604	115	13269										284															0.63	0	0	1.26
												270	116	255	6573	2383	2125	170	6780	5570	2254										174															0	0	0	0.68
												1497	125	633	255	11511	255	1849	181	165	233										12567															0.16	0	0.02	0
												134	249	160	499	13377	4753	195	249	6913	3587										5610															0	0.01	0.01	0.02
												5445	644	5851	1530	11599	15145	2066	724	3914	14396										136															0.6	0.05	0.57	0.16
												1449	109	109	3738	3983	3303	2580	2962		5611										1580															0.14	0	0	0.44
												128	813	16325	3252	249	3151	849	3086		2785										5408															0	0.06	1.9	0.32
												773	184	20795	3602	251	17732	1448	5728		4381										292															0.05	0.01	2.19	0.47
												3975	237	7304	5073	6786	940	363	11691		1141										127															0.39	0.01	0.91	0.63
												6937	3086	1322	955	3116	124	3503	255		437										585															0.75	0.36	0.13	0.06
												1533	28938	123	296	15010	13537	245	911		151										136															0.15	3.3	0	0.03
												1540	121	404	9781	6016	1820	8783	165		24328										6296															0.14	0	0.01	1.07
												682	1096	20324	15348	11158	6521	380	2014		268										2335															0.03	0.06	2.55	1.58
												202	120	159	942	253	8157	5079	1179		983										6055															0.01	0	0.01	0.09
												536	9522	2175	227	142	15015	843	13502		125										694															0.03	0.99	0.24	0
												1672	113	2777	4961	131	19670	2185	395		12351										805															0.15	0	0.32	0.54
												1536	4598	841	3672	255	6249	1315	566		14610										2065															0.19	0.54	0.07	0.44
												120	259	1704	624	255	128	1722	3901		1402										6751															0	0	0.16	0.04
												535	130	119	150	255	4376	777	122		2016										162															0.04	0	0	0.01
												2257	1011	2902	7410	1274	255	700	2257		249										5078															0.23	0.08	0.32	0.85
												4566	114	4877	1029	255	254	742	6265		5371										995															0.54	0	0.5	0.11
												1427	1933	4549	113	272	977	840	8258		4274										212															0.14	0.16	0.48	0
												1649	1828	255	140	397	255	1896	9264		8085										1108															0.18	0.16	0	0
												225	117	396	11394	147	7054	127	2300		1633																									0.01	0	0.01	1.34
												151	7097	1117	2084	7781	10574	7960	157		803																									0	0.75	0.07	0.25
												9748	10236	9501	7747	2949	255	382	540		118																									1.12	1.28	0.99	0.95
												14915	8660	13166	3855	2642	255	5804	1656		8979																									1.65	0.95	1.35	0.48
												10724	1291	1451	482	2667	255	639	3734		1847																									1.24	0.14	0.15	0.05
												3196	115	11327	3641	237	23727	805	1883		6377																									0.31	0	1.25	0.47
												255	12402	11333	2856	244	255	1074	462		1030																									0	1.4	1.14	0.32
												259	402	1321	222	255	23541	1122	1053		419																									0	0.02	0.13	0.01
												10617	2251	9071	255	1401	122	134	388		1161																									1.17	0.22	0.94	0
												2149	7398	387	255	3844	127	377	5475		227																									0.22	0.73	0.02	0
												486	114	13657	118	17323	1320	120	1374		7449																									0.02	0	1.46	0
												1854	2690	249	5997	14938	11974	6818	253		1212																									0.16	0.31	0	0.71
												1344	997	9702	7838	118	1693	2850	30511		608																									0.11	0.09	1.01	0.93
												129	436	868	125	8430	255	229	249		4030																									0	0.03	0.08	0
												798	257	1900	114	255	255	650	349		387																									0.05	0	0.2	0
												111	252	111	1138	460	521	1117	522		3458																									0	0.01	0	0.09
												230	4396	11142	255	4691	5939	2806	3501		14326																									0.01	0.49	1.34	0
												5080	8109	4443	9532	824	224	13710	12293		7002																									0.52	0.98	0.45	0.91
												234	194	2628	35553	5182	11169	5093	672		1883																									0.01	0.01	0.27	3.87
												510	6034	383	7291	2167	6699	3080	244		496																									0.02	0.72	0.02	0.94
												3882	131	1070	3590	247	255	830	9205		1921																									0.43	0	0.08	0.42
												826	7298	253	284	122	1461	501	109		119																									0.05	0.88	0.01	0.01
												9777	8358	117	16446	5957	13561	714	2026		6435																									1.04	0.97	0	1.72
												5925	890	256	6645	6056	11142	123	255		119																									0.63	0.07	0.01	0.8
												10079	253	260	246	255	255	220	2171		1070																									1.13	0	0	0
												2173	883	129	1288	255	1560	275	601		933																									0.22	0.06	0	0.12
												114	2262	5646	4020	1007	10913	225	5988		4127																									0	0.27	0.62	0.43
												5070	132	247	252	21758	255	1370	6409		12162																									0.64	0	0	0
												2998	119	1322	262	14911	243	1389	1906		2189																									0.3	0	0.08	0.02
												467	1073	110	495	28644	25921	11550	1495		540																									0.01	0.1	0	0.04
												211	4377	142	513	275	255	5409	10582		4483																									0	0.49	0	0.05
												2783	125	1214	118	134	25580	1387	392		3194																									0.32	0	0.11	0
												3436	154	126	782	7669	7214	479	3238		421																									0.35	0.01	0	0.07
												1045	137	1080	180	142	249	2957	119																											0.09	0	0.09	0.01
												1292	8030	9237	501	8919	255	1516	10152																											0.1	0.81	1.06	0.05
												2509	384	242	210	23196	1604	8934	5737																											0.29	0.01	0	0
												135	816	26983	6529	2102	14273	1058	9052																											0	0.07	3.13	0.78
												14542	636	263	144	15307	9043	131	1505																											1.52	0.05	0.01	0
												6308	7649	1085	117	45990	4430	6021	1674																											0.71	0.85	0.09	0
												4925	262	520	2276	242	6453	2519	1446																											0.55	0.01	0.03	0.3
												230	6131	10303	4229	19029	8942	993	769																											0	0.74	1.08	0.51
												4590	167	623	5947	6377	20244	364	7997																											0.53	0.01	0.04	0.85
												947	3562	8488	112	2724	6053	537	227																											0.07	0.42	0.97	0
												2561	7143	1306	3235	255	5519	118	2071																											0.32	0.8	0.12	0.35
												6212	15146	9215	25253	39173	243	2769	15131																											0.79	1.69	1.13	2.81
												368	116	2203	17677	255	7119	851	3916																											0.01	0	0.19	1.99
												2852	1577	126	10939	6633	11228	107	213																											0.28	0.17	0	1.25
												6191	4102	1045	17718	126	431	618	526																											0.75	0.5	0.09	2
												135	265	255	177	219	5760	4153	13061																											0	0	0	0.01
												120	3872	6807	8412	3262	9078	4041	424																											0	0.42	0.73	1.16
												3169	5473	1212	5943	6448	255	5407	2013																											0.34	0.64	0.11	0.78
												254	495	11312	967	22236	25107	5250	3016																											0.01	0.03	1.3	0.12
												18705	12605	200	2011	22230	9765	1490	1163																											1.96	1.47	0.01	0.21
												2097	1821	413	7596	255	7272	199	218																											0.2	0.18	0.02	0.94
												540	543	140	4231	255	32170	298	426																											0.05	0.03	0	0.44
												2274	4716	2425	162	6257	11990	2004	954																											0.2	0.57	0.2	0.01
												5156	9738	131	10692	2325	459	119	7932																											0.51	1.11	0	1.23
												3678	12320	1988	3925	4205	2584	1033	3258																											0.48	1.26	0.21	0.46
												311	255	1760	2951	244	11472	5002	5966																											0.02	0	0.2	0.39
												2256	3974	118	162	23562	3175	3139	4756																											0.25	0.44	0	0.01
												254	11505	4458	1084	22375	437	3420	6703																											0.01	1.22	0.54	0.08
												1648	12067	2414	729	17709	255	255	1270																											0.18	1.33	0.26	0.07
												4432	124	15826	618	7964	254	5727	419																											0.48	0	1.85	0.04
												3660	2022	128	5222	1705	10344	3601	10107																											0.35	0.22	0	0.67
												15556	7491	6603	2418	255	39894	273	133																											1.73	0.93	0.8	0.26
												7954	1398	7791	1322	712	3877	5193	899																											0.92	0.12	0.89	0.16
												12906	1026	1029	931	2991	1064	130	12804																											1.48	0.1	0.08	0.08
												2366	163	462	1115	143	254	147	1179																											0.25	0.01	0.02	0.14
												240	9388	7319	199	7328	20029	133	1102																											0.01	1.1	0.74	0.01
												124	2704	1162	120	1422	255	588	129																											0	0.2	0.07	0
												2507	8024	260	133	3477	6722	5308	254																											0.28	0.87	0.01	0
												1100	5991	5881	904	1764	13920	2479	1856																											0.1	0.6	0.65	0.09
												8411	2607	1990	252	148	5695	7516	375																											0.97	0.26	0.22	0
												292	1127	276	1672	13947	255	7513	111																											0.01	0.09	0.01	0.22
												392	6232	236	108	2211	3137	448	2386																											0.01	0.68	0	0
												4757	6211	1795	6319	13965	9273	400	120																											0.45	0.73	0.19	0.72
												734	2747	1931	880	20143	255	9835	1820																											0.05	0.28	0.19	0.09
												243	255	960	4620	1208	9729	2483	4022																											0.01	0.01	0.08	0.59
												241	4125	142	669	255	255	110	131																											0	0.44	0	0.04
												871	255	1605	98	171	23069	6057	18744																											0.09	0	0.18	0
												151	898	1501	2954	6002	255	1206	132																											0	0.07	0.14	0.4
												8380	177	731	5074	141	716	901	5290																											0.89	0.01	0.03	0.68
												2647	408	168	6042	4187	124	11789	236																											0.29	0.02	0.01	0.73
												299	1468	114	10982	242	4387	330	108																											0.01	0.12	0	1.14
												8697	907	5670	3984	16738	255	3364	5965																											1.09	0.09	0.61	0.47
												9478	4316	5582	2349	25668	194	17166	116																											1.13	0.46	0.56	0.3
												255	255	1273	6063	9477	255	251	1720																											0	0	0.09	0.82
												4048	3734	129	1220	255	10983	778	651																											0.39	0.38	0	0.1
												4891	2233	11488	148	255	255	1451	2580																											0.51	0.22	1.14	0.01
												974	1069	980	1227	6568	2824	983	2393																											0.09	0.09	0.04	0.12
												2351	8322	1666	782	1553	7668	10567	1109																											0.31	0.89	0.19	0.08
												1572	5434	254	109	280	1495	3625	11652																											0.16	0.65	0.01	0
												239	1468	674	19087	2591	22371	6295	141																											0	0.11	0.05	2.14
												140	11468	1581	161	255	115	233	2367																											0	1.32	0.13	0.01
												15501	5614	4220	1421	1992	6670	9735	3149																											1.83	0.61	0.45	0.17
												14716	2392	9602	8828	1259	4343	151	2867																											1.61	0.26	0.98	0.95
												3214	535	716	847	16899	255	6332	3215																											0.42	0.03	0.05	0.08
												4886	317	2447	9790	20559	238	569	556																											0.55	0.03	0.26	1.09
												1270	273	5539	180	18051	2410	115	694																											0.12	0	0.56	0.01
												6886	3687	8344	1414	541	20579	3061	246																											0.73	0.38	0.92	0.14
												5391	6046		18933	2780	9350	1016	11105																											0.61	0.67		2.05
												131	1045		127	202	9493	227	111																											0	0.06		0
												2892	2885		128	10345	255	1334	107																											0.3	0.33		0
												255	10305		13074	24398	132	6933	123																											0	1.21		1.39
												255	244		7010	3610	255	7581	219																											0	0		0.87
												421	480		5085	38255	12293	588	4156																											0.01	0.03		0.66
												515	420		3663	9878	18539	20016	671																											0.04	0.03		0.37
												125	2399		158	2875	1125	225	229																											0	0.28		0.01
												251	228		1541	255	11824	3282	706																											0.01	0.01		0.14
												121	432		370	141	1317	144	711																											0	0.04		0.02
												16438	114		2160	4388	12612	255	627																											1.74	0		0.25
												4747	2077		3795	2504	22273	167	4152																											0.5	0.21		0.41
												1986	12367		10971	13261	21780	135	252																											0.21	1.38		1.2
												4281	115		16226	3056	3130	5163	3612																											0.48	0		1.7
												2516	20085		10136	268	22032	916	226																											0.3	2.15		1.07
												9562	255		373	6688	24097	131	3675																											1.08	0		0.03
												123	10197		6113	140	132	874	481																											0	1.17		0.74
												3600	2797		163	255	1601	6839	255																											0.42	0.3		0.01
												893	124		1541	3818	255	6943	6829																											0.1	0		0.12
												3123	3754		10850	255	11367	1081	1015																											0.36	0.44		1.38
												2339	7723		2333	134	21831	737	408																											0.21	0.8		0.22
												255	563		3425	11570	391	3962	137																											0	0.05		0.43
												1147	3505		112	255	125	190	160																											0.13	0.41		0
												5529	541		135	134	114	2822	11930																											0.64	0.03		0
												11207	13997		695	255	3204	2564	4744																											1.32	1.58		0.06
												7474	4899		1570	8463	255	5704	7767																											0.83	0.48		0.19
												7539	3603		4288	6259	128	2155	192																											0.9	0.4		0.52
												18301	5226		340	280	1365	12322	12495																											2.3	0.6		0
												247	3347		13656	4598	41883	10466	15084																											0	0.37		1.6
												3873	11854		1896	493	603	7058	2742																											0.43	1.33		0.19
												578	149		630	3984	119	384	1305																											0.02	0.01		0.06
												18995	850		14926	18604	146	4303	2861																											1.99	0.07		1.79
												494	4794		1082	9117	12894	1371	7684																											0.04	0.5		0.04
												2236	2264		3413	255	15603	1758	3605																											0.24	0.28		0.43
												2724	2512		11676	14230	335	5284	12558																											0.25	0.28		1.29
												5795	1495		250	19932	255	134	557																											0.8	0.13		0.01
												4231	9463		236	250	111	9326	12674																											0.42	1.06		0
												2524	264		102	255	284	572	969																											0.24	0.01		0
												2010	6612			10369	255	606	157																											0.2	0.69
												2820	122			188	267	123	121																											0.29	0
												15022	6130			3882	260	4288	1629																											1.77	0.63
												17805	1147			4747	141	4620	9596																											1.95	0.09
												156	961			3107	120	9002	3724																											0.01	0.09
												5210	125			255	4483	111	563																											0.6	0
												4781	11042			30992	143	1200	483																											0.53	1.28
												821	8891			2820	247	2165	1586																											0.07	0.97
												15428	1468			239	129	4227	2972																											1.79	0.13
												4537	272			13239	239	3095	250																											0.51	0.01
												9071	130			25519	9341	2052	442																											1.03	0
												1349	2567			255	6772	1785	2685																											0.1	0.23
												247	12877			4073	3792	11697	8356																											0	1.37
												7743	3806				255	6125	542																											0.93	0.45
												2952	135				4375	1250	1454																											0.31	0
												2312	9658				334	854	127																											0.23	1.09
												416	6639				255	336	5306																											0.04	0.71
												173	4314				5554		12572																											0.01	0.46
												4711	2301				857		3004																											0.56	0.26
												2064	10482				2386		255																											0.25	1.17
												2220	6011				2430		10415																											0.26	0.69
												10158	1231				18731		245																											1.22	0.12
												1638	252				121		3209																											0.17	0
												4110	3593				13240		3221																											0.42	0.35
												103	7363				2802		18913																											0	0.77
												2089	986				20057		720																											0.22	0.06
												10858	1512				116		2005																											1.16	0.12
												4655	996				5795		24708																											0.52	0.06
												662	937				522		16108																											0.06	0.08
												11100	990				1011		252																											1.26	0.07
												8603	152				7256		2259																											1.01	0
												210	5093				10935		6486																											0.01	0.58
												2343	4682				2577		2806																											0.28	0.46
												736	546				6316		249																											0.07	0.01
												1665	10502				255																													0.15	1.19
												4992	2119				960																													0.62	0.22
												255	622				11162																													0	0.05
												4434	1369				15793																													0.58	0.1
												1332	255				222																													0.14	0
												2081	255				123																													0.2	0
												4029	12583				318																													0.39	1.37
												1229	2633				554																													0.15	0.26
												12658	1106				246																													1.59	0.1
												116	243				2450																													0	0.01
												1708	11002				8163																													0.16	1.24
												4020	933				533																													0.56	0.08
												3888	255				248																													0.42	0
												111	4889				28728																													0	0.49
												14972	6950				133																													1.69	0.73
												5938	977				1345																													0.58	0.06
												2756	3000				136																													0.28	0.28
												1698	7254				9786																													0.14	0.79
												124	118				186																													0	0
												790	33846				25722																													0.08	3.53
												4591	3860				24962																													0.53	0.41
												5514	157				1233																													0.61	0
												116	9435				19691																													0	1.05
												2671	4933				1640																													0.31	0.53
												633	199				1917																													0.03	0.01
												8892	246				321																													1.14	0
												4056	11661				130																													0.44	1.15
												6975	5748				255																													0.88	0.65
												2124	1040				134																													0.25	0.08
												247	255				255																													0.01	0.01
												3088	2469				8367																													0.34	0.25
												262	7386				123																													0	0.77
												170	4652				2815																													0.01	0.43
												1936	144				5913																													0.17	0
												127	15130				185																													0	1.6
												2644	239				258																													0.3	0.01
												14650	1431				126																													1.66	0.11
												498	4307				8794																													0.02	0.39
												392	1651				120																													0	0.19
												2797	832				255																													0.24	0.05
												5579	138				7084																													0.64	0
												1114	4415				253																													0.08	0.47
												3332	126				3628																													0.4	0
												9136	9535				17253																													1.03	0.97
												423	2343				3867																													0.02	0.2
												113	4645				11967																													0	0.43
												1725	2499				4340																													0.18	0.22
												850	8758				255																													0.07	0.83
												1375					3868																													0.16
												3267					5319																													0.41
												2843					25465																													0.34
												407					14348																													0.03
												3819																																		0.41
												346																																		0.01
												2355																																		0.27
												3819																																		0.37
												233																																		0
												2766																																		0.31
												122																																		0
												196																																		0.01
												1713																																		0.14
												7981																																		0.81
												10755																																		1.29
												1703																																		0.19
												334																																		0
												6306																																		0.65
												118																																		0
												194																																		0.01
												5841																																		0.64
												1308																																		0.14
												2621																																		0.2
												114																																		0
												5574																																		0.75
												2691																																		0.29
												401																																		0.02
												2220																																		0.22
												2822																																		0.31
												5224																																		0.56
												5406																																		0.67
												3199																																		0.37
												3324																																		0.41
												6596																																		0.69
												1564																																		0.13
												1434																																		0.15
												2896																																		0.31
												4014																																		0.42
												2786																																		0.28
												3285																																		0.36
												2057																																		0.28
												3103																																		0.33
												535																																		0.04
																																			AVERAGE SIZE	0.0327926	0.026875	0.0240979	0.0357105	0.0161616	0.0108974	0.0195918	0.0191007	0.00804124	0.0108	0.309355	0.328729	0.395235	0.352296
																																			NUMBER	376	288	327	380	198	78	294	278	97	125	822	779	659	697
	SUM	166806	115194	127034	183969	58602	19198	100139	97508	20103	32159	2354642	2339948	2362498	2200373	4430854	4484839	1735474	1843495	1583544	1607015	1125289	1121152	449882	463039	1119732	1334161	581535	694858	1376438	1083145
	Average	443.633	399.979	388.483	484.129	295.97	246.128	340.609	350.748	207.247	257.272	2864.53	3003.78	3584.97	3156.92	6240.64	5727.76	2430.64	2521.88	2927.07	2714.55	2277.91	2513.79	1519.87	1429.13	2477.28	2802.86	1343.04	1586.43	2714.87	1937.65
																																			AVERAGE SIZE	0.0327926	0.026875	0.0240979	0.0357105	0.0161616	0.0108974	0.0195918	0.0191007	0.00804124	0.0108	0.309355	0.328729	0.395235	0.352296
	SUM/1000	166.806	115.194	127.034	183.969	58.602	19.198	100.139	97.508	20.103	32.159	2354.64	2339.95	2362.5	2200.37	4430.85	4484.84	1735.47	1843.49	1583.54	1607.02	1125.29	1121.15	449.882	463.039	1119.73	1334.16	581.535	694.858	1376.44	1083.14				NUMBER	376	288	327	380	198	78	294	278	97	125	822	779	659	697
	avergae/1000	0.443633	0.399979	0.388483	0.484129	0.29597	0.246128	0.340609	0.350748	0.207247	0.257272	2.86453	3.00378	3.58497	3.15692	6.24064	5.72776	2.43064	2.52188	2.92707	2.71455	2.27791	2.51379	1.51987	1.42913	2.47728	2.80286	1.34304	1.58643	2.71487	1.93765
	SUM/1000	166.806	115.194	127.034	183.969	58.602	19.198	100.139	97.508	20.103	32.159	2354.64	2339.95	2362.5	2200.37	4430.85	4484.84	1735.47	1843.49	1583.54	1607.02	1125.29	1121.15	449.882	463.039	1119.73	1334.16	581.535	694.858	1376.44	1083.14
	avergae/1000	0.443633	0.399979	0.388483	0.484129	0.29597	0.246128	0.340609	0.350748	0.207247	0.257272	2.86453	3.00378	3.58497	3.15692	6.24064	5.72776	2.43064	2.52188	2.92707	2.71455	2.27791	2.51379	1.51987	1.42913	2.47728	2.80286	1.34304	1.58643	2.71487	1.93765				SIZE	WT	A1	A2		NUMBER	WT	A1	A2
																																				0.0327926	0.309355	0.251235			376	822	494
																																				0.026875	0.328729	0.277534			288	779	446
	SUM	Wild type a1		a2							average	Wild type a1		a2																						0.0240979	0.395235	0.174966			327	659	296
		166.806	2354.64	1125.29								0.443633	2.86453	2.27791																						0.0357105	0.352296	0.15608			380	697	324
		115.194	2339.95	1121.15								0.399979	3.00378	2.51379																						0.0161616	0.645028	0.281527			198	710	452
		127.034	2362.5	449.882								0.388483	3.58497	1.51987																						0.0108974	0.589183	0.32021			78	783	476
		183.969	2200.37	463.039								0.484129	3.15692	1.42913																						0.0195918	0.271331	0.148129			294	714	433
		58.602	4430.85	1119.73								0.29597	6.24064	2.47728																						0.0191007	0.281135	0.177877			278	731	438
		19.198	4484.84	1334.16								0.246128	5.72776	2.80286																						0.00804124	0.345046	0.311282			97	541	507
		100.139	1735.47	581.535								0.340609	2.43064	1.34304																						0.0108	0.314696	0.209302			125	592	559
		97.508	1843.49	694.858								0.350748	2.52188	1.58643
		20.103	1583.54	1376.44								0.207247	2.92707	2.71487
		32.159	1607.02	1083.14								0.257272	2.71455	1.93765
[truncated: 28 more columns]

## Sheet: Fig 3 - SMG7
		wt										a1										a2										wt										a1
		Intensity Sum	Intensity Sum	Intensity Sum	Intensity Sum	Intensity Sum	Intensity Sum	Intensity Sum	Intensity Sum	Intensity Sum	Intensity Sum	Intensity Sum	Intensity Sum	Intensity Sum	Intensity Sum	Intensity Sum	Intensity Sum	Intensity Sum	Intensity Sum	Intensity Sum	Intensity Sum	Intensity Sum	Intensity Sum	Intensity Sum	Intensity Sum	Intensity Sum	Intensity Sum	Intensity Sum	Intensity Sum	Intensity Sum	Intensity Sum	Intensity Sum	Intensity Sum	Intensity Sum	Intensity Sum	Intensity Sum	Intensity Sum	Intensity Sum	Intensity Sum	Intensity Sum	Intensity Sum	Intensity Sum	Intensity Sum	Intensity Sum	Intensity Sum	Intensity Sum	Intensity Sum	Intensity Sum	Intensity Sum
control		24	23	13	32	21	69	67	59	44	38	68	34	45	14	26	105	82	113	15	20	56	15	209	231	13	57	50	14	40	2186	92	65	14	53	99	16	14	44	74	90	83	12	13	454	19	39	13	454
HS		26	33	23	57	40	31	17	74	46	111	27	16	48	39	27	195	299	18	148	100	14	14	15	153	15	767	492	375	112	25	85	224	99	91	67	61	295	13	13	24	34	143	86	94	69	102	86	94
		17	66	12	23	132	58	16	18	225	32	1085	15	571	22	65	429	48	100	37	118	14	2795	93	22	20	53	16	723	69	1525	122	211	38	64	75	80	39	64	22	76	1628	17	118	113	199	272	118	113
		121	25	62	27	48	1163	100	15	96	115	26	37	26	11	23	26	16	16	69	19	88	34	217	615	151	250	60	28	21	15	34	13	20	14	68	288	24	31	15	67	235	2627	384	47	126	1301	384	47
		62	32	20	13	15	43	15	21	92	364	74	107	198	17	200	45	37	95	100	13	174	99	121	54	19	117	48	14	781	42	101	39	25	12	52	92	69	231	32	14	314	1151	402	124	13	32	402	124
		78	28	17	21	12	63	21	49	54	103	19	44	119	66	17	35	88	32	65	188	18	26	119	59	311	21	34	19	52	246	24	15	26	34	61	14	108	11	34	117	146	13	195	218	24	56	195	218
		15	94	20	20	263	13	133	21	89	68	13	250	71	23	25	377	55	25	67	36	1379	35	35	17	1481	14	16	13	365	152	71	94	160	30	26	189	11	33	23	272	382	320	512	77	89	62	512	77
		14	24	266	166	53	79	13	106	14	39	14	22	18	66	25	558	15	44	93	46	38	81	172	83	106	14	14	35	72	13	14	153	56	35	13	52	115	51	13	37	83	18	157	17	101	48	157	17
		14	16	50	81	14	49	16	18	14	117	103	58	37	463	38	35	142	32	122	313	486	129	50	313	209	71	31	165	13	26	161	26	118	300	95	109	25	151	36	25	391	284	61	203	358	123	61	203
		42	118	197	29	14	141	25	84	14	33	14	89	259	22	77	86	16	123	202	13	22	263	13	120	12	51	14	42	131	86	28	316	13	83	323	53	92	20	146	94	182	713	149	814	26	27	149	814
		375	44	16	28	15	11	40	22	41	152	16	134	86	47	354	14	18	44	12	31	27	206	49	20	14	2621	25	171	18	43	70	16	12	88	36	72	12	14	107	83	18	188	12	102	66	263	12	102
		14	48	15	127	21	12	15	28	15	12	12	29	14	67	14	64	13	687	13	37	28	214	109	22	17	39	16	635	37	17	30	47	272	28	13	127	112	22	12	27	54	229	1532	17	78	414	1532	17
		12	204	55	37	254	40	25	13	198	49	29	62	18	14	38	111	54	46	64	128	32	19	121	146	41	106	226	149	170	192	12	461	197	86	72	47	63	20	22	60	90	176	33	100	628	35	33	100
		15	157	15	91	73	67	22	15	21	203	13	166	50	51	17	30	30	25	14	15	15	561	75	31	13	62	284	69	1303	24	116	100	73	107	38	13	19	15	125	215	673	233	13	187	46	28	13	187
		27	11	83	14	14	27	27	156	367	208	112	200	1586	17	236	14	15	38	86	90	17	27	73	23	208	100	27	100	23	60	101	35	83	118	78	13	21	228	63	162	618	489	788	16	25	78	788	16
		13	34	19	43	16	20	43	189	20	43	100	27	40	30	79	758	32	74	234	15	117	20	31	59	15	79	53	39	44	45	41	23	22	21	378	196	79	54	94	161	331	44	20	72	218	116	20	72
		95	15	41	46	14	30	55	35	40	68	21	16	27	25	144	25	442	153	323	343	37	13	24	49	17	15	197	12	25	48	56	377	16	104	37	15	39	13	14	22	27	478	77	61	110	98	77	61
		132	13	15	14	98	52	34	92	14	41	292	38	20	21	63	43	23	830	128	32	506	40	19	22	25	23	77	68	120	161	36	47	38	80	71	22	65	15	255	195	91	221	13	70	45	1689	13	70
		19	94	27	12	15	87	14	16	155	63	85	64	33	14	56	23	37	34	20	791	276	83	23	198	23	1557	26	161	19	675	130	33	149	329	69	24	16	55	13	13	45	222	25	80	406	22	25	80
		23	56	13	10	69	59	12	27	17	11	16	240	187	202	40	29	88	11	15	38	102	17	16	80	79	14	297	13	76	46	26	98	25	57	53	57	14	52	43	14	70	14	15	960	83	87	15	960
		24	111	107	30	23	137	47	262	87	27	35	14	171	54	18	48	16	32	14	91	104	35	30	15	44	111	482	341	28	241	34	299	47	92	25	137	60	112	37	15	143	139	44	2575	420	227	44	2575
		17	12	227	14	13	16	85	72	13	40	453	129	14	189	175	38	26	72	152	44	20	79	19	154	339	59	16	40	20	564	32	390	88	36	138	117	134	13	109	62	50	88	153	165	67	32	153	165
		52	52	65	293	611	12	69	66	13	14	17	28	113	105	21	307	15	109	92	116	272	375	130	60	15	64	24	11	99	17	40	182	21	33	92	46	13	36	22	25	376	499	220	438	340	18	220	438
		35	116	15	12	181	104	107	58	25	41	120	14	117	2043	17	21	31	11	24	44	88	20	83	50	1427	27	16	562	17	25	62	53	87	16	50	23	86	23	58	39	390	19	124	65	228	193	124	65
		13	16	67	13	316	18	48	17	28	36	85	23	83	3302	15	25	250	98	94	12	26	104	243	36	30	26	73	685	37	122	49	14	22	74	66	57	13	14	59	32	28	27	210	23	16	109	210	23
		74	218	35	73	100	22	70	14	698	126	27	145	144	585	15	24	320	15	110	1005	114	52	10	81	284	525	431	60	70	832	144	18	113	25	12	81	56	159	81	14	24	118	16	172	747	85	16	172
		14	29	113	14	56	993	15	39	34	18	53	58	73	43	31	16	387	14	17	77	27	14	28	17	84	20	12	27	320	12	59	138	42	25	21	34	81	22	94	12	696	99	55	548	99	13	55	548
		24	98	47	121	113	39	14	12	116	54	130	128	37	205	132	32	44	67	54	197	16	12	316	17	42	127	767	311	146	54	12	87	91	230	37	20	69	36	77	15	28	20	80	167	98	2785	80	167
		48	55	10	128	118	13	25	114	139	37	16	378	19	92	129	16	61	61	108	13	36	76	170	13	1358	106	111	55	36	306	62	13	167	114	84	24	126	79	79	11	61	37	269	25	24	105	269	25
		14	16	25	95	98	27	13	15	32	17	341	68	18	96	41	380	61	13	25	125	81	24	26	244	347	1009	68	56	104	35	48	436	12	269	24	73	35	165	53	105	62	112	228	164	468	153	228	164
		210	16	13	32	17	30	50	104	36	21	31	1029	586	18	88	85	1044	217	179	132	74	26	381	58	26	16	16	71	74	109	42	143	25	60	14	126	20	34	13	63	452	16	608	30	147	102	608	30
		14	34	295	14	28	18	13	20	81	14	54	104	99	41	122	93	109	59	129	13	45	2118	117	100	15	90	172	26	15	18	176	138	33	22	19	12	94	24	25	23	209	28	41	196	248	137	41	196
		15	15	23	96	43	14	11	13	36	29	1361	58	244	50	139	25	251	140	24	22	62	29	26	439	89	16	59	17	170	134	92	24	552	203	51	126	39	24	23	24	69	15	371	100	42	16	371	100
		15	25	26	15	13	97	105	17	107	22	59	116	66	135	13	22	14	46	314	14	522	26	205	141	13	22	38	14	42	28	48	14	25	59	13	81	101	45	125	28	51	55	58	2310	18	88	58	2310
		136	14	91	46	59	18	34	13	543	500	89	91	22	120	141	54	28	33	124	14	16	13	26	126	22	242	441	3937	68	29	63	13	65	25	16	68	22	22	54	122	71	183	15	29	16	109	15	29
		16	18	15	11	70	12	66	45	13	14	32	100	158	96	34	102	50	93	48	159	25	22	21	48	31	11	918	487	24	14	138	115	74	255	11	64	223	48	77	13	81	13	77	68	610	263	77	68
		16	92	12	130	17	28	64	101	142	14	211	47	27	123	18	1235	67	16	61	49	53	499	12	17	50	76	17	217	46	482	132	74	79	351	13	135	24	256	173	97	18	209	14	24	15	19	14	24
		216	41	13	15	90	13	68	12	144	24	14	27	102	53	253	215	26	37	62	324	17	51	13	101	102	171	550	24	113	22	179	69	353	138	35	62	45	61	27	165	111	63	78	137	274	38	78	137
		15	21	15	13	41	208	12	18	27	14	121	32	14	19	94	33	39	141	211	94	16	58	212	15	27	60	117	13	68	61	22	38	53	133	95	12	98	67	86	62	27	88	597	27	532	136	597	27
		26	14	24	17	76	145	16	62	285	22	83	13	15	16	37	177	132	109	25	181	286	44	159	395	24	38	32	62	428	110	196	132	15	27	86	26	28	37	36	51	336	56	50	144	91	342	50	144
		85	15	14	71	44	672	17	21	67	13	148	17	221	222	24	30	113	45	377	451	39	28	48	25	477	470	191	14	127	81	66	183	66	46	32	87	12	47	136	127	31	132	20	164	55	35	20	164
		152	13	248	28	156	64	37	110	123	21	47	85	187	794	272	21	62	46	27	67	131	16	315	219	26	131	63	118	77	51	201	47	106	15	66	21	118	23	106	14	147	606	86	26	62	26	86	26
		28	236	114	18	59	139	49	177	37	95	81	268	65	25	206	684	96	39	31	18	24	78	20	43	612	15	1671	159	2333	13	292	12	22	94	63	164	39	527	40	35	29	1343	745	247	119	17	745	247
		100	21	37	14	565	149	53	48	239	46	141	27	158	82	50	17	185	75	14	73	22	17	521	18	466	451	19	259	112	276	295	66	30	13	84	17	25	49	15	56	40	29	27	11	580	22	27	11
		63	114	13	25	268	25	18	46	55	149	15	14	201	17	15	45	40	14	25	82	53	136	26	234	63	23	18	13	107	64	32	112	83	76	51	106	24	15	14	23	63	34	72	307	154	1105	72	307
		215	53	24	18	30	66	54	48	60	13	17	31	40	648	134	50	69	13	14	19	15	52	35	27	21	156	486	127	76	36	64	106	61	19	23	22	72	50	10	60	84	101	32	88	43	119	32	88
		160	103	15	65	15	125	112	23	78	19	16	111	130	40	20	134	57	124	25	616	23	2356	196	126	293	51	477	57	81	1121	158	57	17	77	24	43	36	135	113	92	77	15	113	785	61	124	113	785
		24	17	37	162	13	95	23	16	84	61	29	78	47	198	109	226	48	67	14	15	161	14	138	109	14	355	44	48	26	14	75	59	41	87	68	32	58	84	65	98	418	28	207	95	389	56	207	95
		68	26	44	78	24	161	54	77	37	13	4852	22	183	92	23	44	67	32	19	56	227	37	81	21	230	192	13	139	72	36	14	86	184	42	34	35	34	370	28	146	233	129	384	3032	174	159	384	3032
		32	75	38	15	30	16	90	25	131	66	29	63	35	27	715	67	149	132	25	51	39	69	361	16	47	18	25	24	13	59	87	105	179	89	22	11	12	50	39	14	1150	133	105	17	17	26	105	17
		18	11	35	12	35	83	44	474	12	12	397	37	59	544	19	58	73	189	94	63	17	88	701	243	152	27	1765	57	70	13	76	64	77	73	99	11	21	11	33	19	18	144	320	252	52	56	320	252
		37	50	12	148	13	132	43	15	31	36	56	229	93	27	79	26	67	89	25	30	48	439	13	42	43	33	13	25	319	16	24	718	14	12	31	42	39	55	68	262	1062	42	56	14	146	15	56	14
		25	12	94	80	608	17	14	20	62	38	15	1619	44	979	15	123	13	25	223	27	81	95	19	361	78	75	171	37	89	58	89	35	220	223	60	22	39	70	84	33	15	2064	398	38	450	162	398	38
		17	15	27	231	67	13	25	34	59	293	33	218	150	80	855	112	23	15	24	14	21	14	15	145	15	130	115	176	67	33	22	18	302	15	14	48	53	62	117	92	83	47	25	16	99	296	25	16
		31	14	22	178	811	16	95	14	266	120	104	219	222	158	125	36	45	22	25	277	14	233	163	459	12	25	50	40	48	24	32	93	63	16	146	163	93	15	33	24	81	103	64	45	15	53	64	45
		426	18	20	99	150	206	34	28	50	12	13	2371	121	24	63	17	25	76	171	101	716	3030	613	13	107	194	37	12	2135	43	156	27	77	11	82	34	25	170	50	35	1217	119	1119	102	559	60	1119	102
		15	27	13	211	590	47	256	14	107	12	308	19	41	35	15	14	15	468	11	10	36	27	97	425	190	13	67	25	29	27	38	20	49	34	52	34	23	15	94	21	18	493	217	439	155	188	217	439
		39	30	106	26	61	10	484	264	165	272	17	273	23	482	254	12	66	40	69	33	83	151	61	50	275	916	46	25	16	17	132	16	59	26	12	178	16	51	44	62	15	19	23	139	237	119	23	139
		42	234	12	37	25	176	15	55	16	13	65	26	61	355	14	106	88	160	379	33	65	116	15	79	44	53	13	17	13	83	133	63	239	397	33	36	163	18	31	220	14	556	15	152	1322	116	15	152
		49	31	86	13	14	26	11	361	12	45	17	68	48	174	416	118	13	24	16	62	20	227	86	53	97	53	50	718	18	22	85	208	64	94	13	34	15	109	16	279	41	594	849	15	14	52	849	15
		15	357	177	13	44	40	31	110	11	139	88	42	70	58	51	15	104	45	34	25	26	204	1369	14	276	271	34	16	27	80	92	308	25	167	83	12	17	85	14	59	81	274	83	277	27	35	83	277
		67	23	14	89	36	120	14	13		14	192	18	24	70	174	1936	135	55	349	40	191	3438	39	1184	15	16	22	14	46	52	150	137	76	70	43	48	34	182	70	25	162	232	288	106	71	12	288	106
		94	106	77	17	46	323	59	187		37	116	94	29	127	178	40	36	96	687	30	37	188	149	257	42	44	80	332	112	73	15	12	16	66	79	13	173	59	106	46	347	53	17	85	26	98	17	85
		31	163	31	74	87	11	21	87		22	56	207	42	82	110	238	99	55	1671	33	63	66	25	631	67	49	13	34	27	47	69	14	45	58	48	125	15	14	67	62	40	388	37	41	46	706	37	41
		13	37	26	67	353	36	13	18		82	189	88	15	143	24	470	16	55	119	20	22	21	18	28	129	1238	42	14	246	97	11	185	90	15	89	299	119	44	58	112	184	151	116	422	25	49	116	422
		28	224	13	1044	27	13	92	92		19	6946	681	15	13	56	28	90	93	65	199	15	19	14	134	16	14	330	106	34	50	26	101	16	163	15	84	14	130	99	95	317	12	45	52	85	94	45	52
		10	174	101	177	206	66	250	95		15	16	19	13	24	132	17	229	39	14	28	90	18	142	100	64	44	41	146	15	31	54	202	82	30	49	36	81	122	15	18	731	248	361	153	50	25	361	153
		159	91	41	42	17	15	56	15		11	23	85	13	48	18	443	15	87	15	727	316	28	1065	49	53	1020	25	82	39	16	19	80	112	94	57	15	36	22	34	19	15	59	1590	190	17	360	1590	190
		15	14	25	55	82	166	9	139		14	133	184	15	66	54	79	22	74	594	125	110	112	73	70	65	48	22	112	102	201	37	15	248	641	69	23	13	328	49	50	214	225	55	127	401	24	55	127
		43	88	11	35	50	13	47	13		14	30	1134	142	13	41	295	21	32	49	23	25	117	2246	47	173	15	68	27	18	184	146	15	52	87	23	101	128	115	26	36	47	175	284	14	318	230	284	14
		56	45	93	114	15	13		25		15	14	374	170	96	23	38	233	19	15	25	102	2200	85	144	39	32	1014	114	111	61	43	78	40	37	140	120	25	46	130	14	25	39	359	77	155	304	359	77
		82	14	19	21	13	22		14		13	194	40	104	39	23	27	50	56	126	51	17	13	67	92	66	27	71	48	25	27	107	91	33	318	66	33	46	16	60	15	19	265	16	681	25	79	16	681
		17	37	35	16	18	25		14		12	114	86	50	54	48	77	13	72	17	27	103	140	14	472	88	512	48	677	40	98	222	13	80	33	170	69	18	15	14	23	117	76	19	542	27	200	19	542
		20	16	14	193	147	147		135		15	18	69	42	39	170	309	1318	91	30	26	27	24	14	15	14	1787	30	51	315	23	15	49	14	81	78	14	11	237	24	32	70	316	36	67	51	324	36	67
		16	77	62	121	100	41		12			276	835	15	68	38	83	22	107	55	29	1300	39	29	14	23	17	15	48	119	47	119	105	60	236	77	55	131	33	14	245	121	29	122	57	389	793	122	57
		13	65	27	18	40	113		24			468	56	73	16	75	59	103	62	157	43	61	13	13	36	35	14	78	58	552	96	95	180	43	28	114	107	515	104	56	296	14	67	16	81	863	11	16	81
		101		23	67	14	93		27			17	95	2034	25	73	30	43	28	38	13	16	63	73	1165	146	23	20	207	949	52	25	94	53	120	35	64	171	144	17	76	67	12	107	16	18	224	107	16
		49		20	30	91	20		65			351	41	14	146	458	182	103	139	13	198	404	26	16	144	16	42	82	134	93	14	147	46	35	101	127	76	391	111	11	135	244	202	87	64	326	46	87	64
		16		53	12	43	197		31			40	10	52	24	29	126	15	372	124	33	89	77	83	14	15	1023	39	16	13	12	273	12	33	79	26	51	76	36	258	48	253	91	102	69	32	252	102	69
		71		104	43	55	14		19			14	290	801	80	351	139	16	37	16	19	18	1233	32	189	157	321	91	19	30	123	14	47	25	36	135	128	113	72	228	77	51	25	681	14	1319	631	681	14
		470		16	13	18	68		62			42	24	13	166	135	16	57	64	24	511	103	13	24	39	169	85	23	17	2079	214	115	129	97	157	81	41	31	51	23	22	25	27	2002	4062	248	858	2002	4062
		55		90	22	15	24		46			15	320	38	28	231	489	16	34	68	15	24	450	55	16	193	15	1254	34	459	26	23	98	34	379	14	73	121	13	12	14	147	320	23	937	436	210	23	937
		163			18	13	13		17			273	123	15	16	275	14	37	15	93	13	73	77	58	44	154	530	24	409	57	157	63	51	14	67	309	42	22	54	40	57	78	92	338	15	25	699	338	15
		11			15	13	51		14			74	18	55	25	15	64	78	24	197	45	36	18	240	509	134	193	555	80	37	105	24	69	230	46	47	359	436	15	81	15	567	63	321	391	29	113	321	391
		17			16	120	109		45			124	83	109	51	206	46	1407	80	23	67	41	40	143	329	32	15	18	22	47	55	110	12	44	34	16	11	13	74	46	37	260	25	2395	120	26	15	2395	120
		138			14	32	426		44			253	13	45	162	12	2883	110	570	86	143	41	181	17	61	77	17	24	1300	29	94	218	11	420	290	37	31	67	245	42	26	471	26	917	29	523	443	917	29
		17			43	123	15		10			50	12	186	464	145	41	63	152	26	78	17	518	299	17	104	606	28	341	291	54	40	76	135	95	14	23	23	35	24	179	2259	16	459	498	17	167	459	498
		26			12	85	207					14	211	74	27	54	64	18	15	13	146	235	50	141	58	33	57	55	27	138	27	18	68	13	108	155	38	158	207	45	44	610	127	18	137	619	517	18	137
		14			320	17	40					131	1211	26	53	236	67	13	53	16	155	110	18	90	45	36	39	18	16	28	242	230	55	251	134	36	62	34	178	17	13	34	218	28	15	209	47	28	15
		26			74	178	59					30	133	88	85	17	16	62	17	158	35	27	25	158	128	18	61	11	22	80	28	85	26	68	13	115	91	27	80	21	85	36	24	448	15	95	16	448	15
		12			28	92	53					53	342	28	106	72	89	47	22	79	45	13	139	109	57	18	101	40	37	47	77	143	89	177	15	64	69	148	28	122	67	32	28	4332	176	150	55	4332	176
		27			13	38	77					38	2115	14	301	107	12	160	478	37	167	220	42	249	24	109	37	92	15	45	12	100	49	97	209	122	127	236	80	34	182	2381	24	325	2076	705	154	325	2076
		34			13	67	16					40	45	56	360	63	41	1863	15	211	85	146	14	965	254	1432	225	326	68	13	32	55	11	147	29	745	65	33	424	83	21	29	21	17	62	336	83	17	62
					61	50	220					49	48	46	349	59	25	35	24	31	15	152	22	84	99	14	14	713	95	60	507	17	45	37	74	82	245	24	37	52	86	111	180	111	51	15	898	111	51
					41	52	12					4159	38	16	15	14	614	117	62	114	38	14	52	13	18	49	121	12	395	46	18	338	155	75	27	11	22	111	23	66	74	52	66	16	78	51	20	16	78
					30	26	26					218	99	177	86	17	31	49	24	260	20	14	36	101	119	63	540	36	36	95	554	27	93	46	59	104	77	188	15	54	38	14	40	496	44	831	118	496	44
					12	24	14					38	52	41	19	82	89	13	25	27	19	47	361	14	777	73	13	566	103	96	55	14	46	39	67	57	73	145	68	45	59	2540	55	82	25	427	97	82	25
					27	101	23					28	254	104	276	101	23	45	23	24	181	92	168	18	14	22	434	17	409	48	99	126	15	15	26	125	186	55	54	15	79	5141	28	15	508	104	584	15	508
					26	44	15					82	54	35	92	79	228	31	25	212	52	14	13	573	36	445	152	71	459	2079	13	560	251	97	116	14	126	26	234	17	74	176	237	255	198	36	162	255	198
					72	472	17					25	270	28	14	434	46	14	95	15	124	215	145	35	67	208	13	81	16	34	20	98	67	15	193	48	451	24	71	44	333	216	26	114	648	320	117	114	648
					14	21	19					29	18	80	224	66	193	26	13	73	96	130	158	34	26	318	12	56	16	15	30	59	31	44	16	13	24	43	34	44	135	210	368	49	17	1966	22	49	17
					14	14	16					18	84	13	59	18	186	24	517	152	60	14	14	12	70	73	32	55	732	165	80	14	83	35	59	65	449	38	64	148	14	670	16	625	282	230	14	625	282
					117	60	14					199	26	27	89	131	27	15	27	23	23	96	25	37	183	28	862	49	35	61	74	15	97	26	52	14	112	298	52	165	60	756	373	425	13	13	100	425	13
					55	70	43					126	103	41	145	32	52	766	50	46	13	67	39	19	413	40	67	11	82	56	2981	70	118	116	112	247	159	42	39	21	26	3804	623	96	95	148	53	96	95
					56	16	161					58	27	93	108	15	160	186	871	484	62	119	31	17	184	15	13	94	14	19	24	99	43	124	44	103	165	35	64	24	75	15	13	21	16	244	16	21	16
					37	99	15					15	27	25	102	464	145	27	25	15	72	120	52	1665	14	28	171	301	838	1775	41	52	338	50	110	26	164	24	33	44	90	290	23	98	36	205	36	98	36
					24	250	135					49	3610	142	63	37	72	13	16	32	59	28	72	20	109	59	150	23	2687	27	14	13	29	66	78	16	71	147	214	75	84	983	650	4486	1019	95	16	4486	1019
					22	96	174					134	13	28	29	75	133	301	24	69	38	86	53	954	13	48	59	61	16	38	208	27	104	228	132	15	73	108	46	141	37	2410	126	78	321	1254	13	78	321
					35	23	26					90	26	12	51	153	77	95	277	79	34	36	2328	121	31	93	13	18	64	157	23	14	207	33	39	13	230	87	56	75	67	57	115	379	38	29	1304	379	38
					17	12	61					13	147	48	71	125	36	130	44	2253	283	16	43	242	49	24	54	95	111	16	25	22	140	37	150	47	53	16	85	14	74	2032	794	707	352	135	59	707	352
					47	16	197					1324	79	47	82	72	516	117	621	28	70	26	48	16	24	1494	208	34	15	90	21	522	48	59	76	177	85	27	23	17	58	18	300	646	419	253	13	646	419
						41	13					38	42	27	30	14	90	14	72	39	23	97	24	16	46	1304	38	61	34	189	18	49	134	14	86	13	28	26	99	20	163	156	45	760	16	271	571	760	16
						59	18					75	67	19	15	20	14	84	14	462	193	37	14	28	35	102	86	794	293	37	78	226	25	228	35	23	67	58	37	209	12	82	12	52	409	98	14	52	409
						40	17					2989	25	48	4137	1329	16	53	46	39	50	36	62	100	14	47	15	25	156	219	45	234	26	155	15	43	34	404	13	14	123	293	234	30	218	146	578	30	218
						23	599					17	33	477	25	149	90	28	70	12	13	141	95	13	212	49	5121	47	15	82	112	80	72	104	137	24	57	25	88	21	27	48	15	461	42	76	14	461	42
						91	55					51	12	152	229	289	32	82	74	61	72	180	37	118	46	106	272	196	61	56	51	669	31	13	41	53	82	42	55	108	100	129	84	337	287	722	71	337	287
						15	325					249	48	15	435	91	294	57	24	34	16	443	68	21	565	16	102	16	27	43	421	61	83	31	89	112	12	135	98	95	30	96	53	308	307	15	675	308	307
						25	363					50	15	94	307	917	331	17	41	203	19	49	346	37	269	16	12	89	163	46	26	107	43	118	14	61	73	18	68	166	62	1262	1436	148	116	13	114	148	116
						89	22					85	36	37	29	126	603	64	34	42	130	51	52	26	39	24	16	46	17	29	17	14	27	13	30	30	249	12	127	109	52	193	14	54	11	274	76	54	11
						407	12					12	44	97	193	57	19	119	18	56	26	191	153	27	444	343	261	203	18	18	157	104	113	298	30	112	75	38	45	17	29	578	75	63	111	15	23	63	111
						169	15					176	41	74	55	16	449	73	92	129	25	138	84	16	57	83	38	79	553	147	24	25	16	82	16	13	56	165	50	75	48	573	145	225	83	13	19	225	83
						16	106					42	184	254	27	51	363	45	682	12	22	45	106	26	46	410	127	25	20	57	1885	105	122	48	75	36	41	48	26	151	109	63	146	701	82	74	106	701	82
						246	17					83	18	181	27	57	15	16	90	192	458	14	30	1334	498	38	31	14	1150	29	15	204	63	166	69	23	178	12	102	35	31	1130	23	16	22	64	308	16	22
						21	17					34	19	13	24	25	92	98	41	25	78	82	645	23	47	607	13	15	247	84	101	15	18	402	13	597	109	41	63	80	73	92	87	240	27	76	32	240	27
						217	203					92	58	116	124	25	95	12	245	136	24	24	84	479	13	22	15	44	173	140	22	16	11	162	69	36	23	13	275	37	162	151	145	56	153	229	14	56	153
						51	19					531	60	13	107	13	193	63	39	367	63	1058	38	95	439	57	66	56	579	135	59	66	272	34	69	46	42	40	42	153	135	16	815	118	188	435	91	118	188
						149	26					89	22	65	17	14	1633	28	18	16	569	111	88	396	71	37	174	29	16	3182	23	24	14	113	23	22	97	68	14	15	35	127	19	36	252	281	535	36	252
						26	100					42	32	34	519	586	17	105	16	71	131	132	26	1115	158	162	14	52	21	39	24	178	158	81	23	82	104	105	62	28	57	70	15	22	235	364	1308	22	235
						21	24					46	30	82	25	143	53	43	277	495	37	39	143	298	15	198	649	141	319	37	91	68	104	79	59	56	33	11	58	17	36	320	173	12	595	14	74	12	595
						508	16					202	642	52	120	50	14	163	457	80	252	29	192	22	24	19	79	61	78	28	785	89	71	46	38	36	62	61	107	54	30	234	72	84	109	1485	471	84	109
						97	86					37	43	64	50	104	460	54	89	138	130	14	1074	20	22	557	50	66	24	41	15	60	471	13	32	44	57	12	44	67	76	146	65	67	213	279	100	67	213
						48	38					43	327	117	44	31	19	863	18	418	55	59	56	22	501	93	163	64	13	28	256	134	886	33	107	56	43	48	146	42	14	965	874	117	55	67	246	117	55
						32	190					76	25	4575	164	56	110	13	186	92	58	327	50	626	25	119	113	64	15	18	145	15	87	40	719	285	21	81	60	180	53	84	180	45	63	41	343	45	63
						19	34					14	44	28	13	389	15	126	23	32	14	79	22	25	350	51	109	27	24	52	47	58	22	48	90	25	35	43	45	50	73	118	47	931	49	203	1154	931	49
						44	59					13	876	14	33	16	167	102	119	13	12	199	50	15	75	70	264	546	292	48	348	76	91	67	270	96	12	283	114	12	18	225	677	164	117	373	76	164	117
						75	267					82	14	12	1433	109	16	38	67	1038	19	75	67	668	15	19	15	13	55	510	51	87	42	38	120	13	131	52	128	98	139	1605	25	155	334	321	133	155	334
						346	409					49	87	28	18	124	14	28	93	71	44	13	29	353	26	30	78	37	3192	110	1201	30	14	287	13	71	53	122	96	45	133	100	36	25	57	37	72	25	57
						127	13					19	358	33	43	115	189	220	61	82	68	17	14	12	14	19	95	295	1321	61	888	46	129	131	17	13	49	24	154	13	172	238	295	113	180	40	241	113	180
						263	177					14	140	80	14	28	255	22	14	416	16	46	29	339	33	29	42	69	69	17	254	80	39	54	51	34	141	48	65	72	35	296	1860	372	184	411	223	372	184
						224	36					44	98	144	24	53	35	63	87	15	19	15	28	109	950	16	43	99	21	25	30	12	30	62	75	43	52	31	39	130	33	423	113	68	26	643	17	68	26
						42	38					132	83	15	24	30	101	30	178	14	36	97	2250	349	80	48	200	74	24	78	43	94	248	49	180	24	80	12	172	60	42	33	1053	174	23	78	2785	174	23
						94	37					291	40	13	113	667	40	58	48	44	15	16	153	43	13	32	40	13	245	349	54	24	253	57	53	106	12	103	105	36	13	130	15	806	195	136	220	806	195
						52	196					357	2018	17	16	16	17	26	14	521	40	256	43	606	309	563	836	249	176	26	157	42	288	19	225	14	27	17	24	24	37	55	27	319	915	266	526	319	915
						20	13					51	190	87	228	14	197	115	73	206	79	14	138	261	12	14	51	62	75	78	107	25	250	233	142	63	37	48	62	300	32	86	54	40	24	1030	222	40	24
						34	61					348	22	575	77	189	543	147	22	37	25	157	91	47	373	30	16	104	76	50	42	44	17	91	289	33	74	412	14	108	35	1239	90	16	557	1681	258	16	557
						43	52					42	128	15	65	16	1476	31	156	291	36	24	1258	14	27	34	78	260	2370	5057	33	273	572	188	58	108	215	34	405	23	14	165	47	90	170	60	4036	90	170
						252	151					123	40	344	71	235	230	100	17	16	27	136	146	168	12	38	86	40	15	41	798	287	141	86	109	28	15	14	76	22	77	848	192	193	32	328	241	193	32
						193	141					96	526	28	1437	29	20	147	168	28	16	146	11	125	221	14	623	936	59	61	17	396	238	159	77	63	64	186	159	134	60	484	60	164	363	37	26	164	363
						1110	41					33	103	108	430	16	61		25	19	26	1525	13	25	102	29	45	42	106	23	97	63	24	14	45	31	13	130	315	39	21	1195	1026	25	141	435	552	25	141
						71	59					16	18	64	25	86	279		75	15	13	142	258	35	74	19	552	271	162	40	26	15	118	121	229	12	92	13	40	15	46	1343	2442	241	744	650	60	241	744
						15	22					108	35	25	58	47	280		14	15	124	16	394	458	60	511	408	24	13	271	14	11	104	50	48	45	75	31	12	143	16	364	122	2181	845	1434	21	2181	845
						23	89					37	185	273	253	197	73		12	227	59	75	44	1191	16	26	37	16	106	60	86	122	12	119	73	13	42	240	20	13	23	239	46	154	87	188	11	154	87
						43	18					46	136	416	453	1343	135		37	17	165	17	53	116	368	19	14	36	19	283	19	68	167	218	16	86	45	207	32	55	155	27	52	51	353	41	300	51	353
						14	54					248	98	37	17	684	795		71	60	21	172	14	753	28	28	39	76	55	67	806	72	27	33	58	24	24	203	60	37	91	87	36	348	13	27	77	348	13
						257	19					679	283	14	47	40	789		129	17	31	16	14	18	28	676	244	35	64	62	319	426	155	86	33	355	43	59	102	23	23	13	3209	16	972	15	340	16	972
						14	59					55	30	23	87	56	148		15	16	99	16	59	21	293	68	120	14	41	289	37	27	92	108	111	51	163	184	116	63	15	56	95	129	121	149	95	129	121
						57	24					485	29	104	76	245	59		24	56	14	16	42	480	174	17	134	115	83	26	672	130	90	31	107	44	19	36	15	64	112	20	78	17	21	135	138	17	21
						20	15					128	52	122	112	37	31		15	41	12	187	43	57	24	54	399	158	15	93	77	92	79	14	46	94	46	14	291	34	67	26	1115	92	196	303	67	92	196
						13	14					28	53	1133	25	1002	157		53	15	109	29	1395	14	16	65	106	257	82	26	55	53	77	13	29	71	26	190	18	71	59	3629	1137	15	26	18	200	15	26
						555	59					50	36	48	592	1035	130		45	32	39	53	17	19	19	28	16	43	17	729	1558	82	13	21	23	44	46	36	83	92	36	123	14	426	118	127	30	426	118
						13	33					27	1679	22	91	25	30		13	29	68	74	1742	1013	111	283	214	72	75	94	31	29	130	81	179	216	197	41	35	19	53	649	647	69	15	129	252	69	15
						37	41					12	121	16	65	97	75		113	35	156	39	145	377	26	50	84	297	118	15	107	62	238	104	16	60	107	196	62	37	63	569	311	645	13	28	373	645	13
						15	16					102	329	100	109	33	10		14	29	19	15	130	222	25	23	373	21	61	187	14	50	60	73	21	60	12	914	28	51	43	70	103	67	127	195	720	67	127
						11	37					1110	43	94	17	68	712		137	14	16	78	69	40	268	24	17	373	15	13	142	114	13	33	106	29	75	81	65	23	19	37	340	75	460	14	155	75	460
						61	11					110	57	67	97	226	68		230	140	19	598	39	128	48	39	803	13	89	44	16	107	70	114	354	52	70	62	177	124	23	325	348	416	52	1033	45	416	52
						11	164					24	41	159	26	906	62		132	50	31	1791	16	35	58	100	501	148	47	66	69	68	128	45	386	17	13	25	238	519	65	25	241	68	106	40	103	68	106
						36	36					1163	70	1231	60	1364	86		22	44	66	636	69	66	12	42	53	34	10	30	69	88	13	15	147	55	123	43	24	15	25	94	623	729	654	65	37	729	654
							43					17	267	2745	85	114	83		257	702	47	73	19	53	124	1124	114	618	27	22	77	186	74	35	74	77	41	211	173	43	65	21	1343	649	56	664	107	649	56
							16					14	21	241	33	50	34		56	159	85	244	659	179	183	2901	27	237	26	16	74	18	141	111	171	337	330	16	44	173	14	161	994	26	269	12	38	26	269
							41					24	26	283	826	125	49		189	93	53	515	28	16	96	15	120	13	31	15	126	655	134	194	26	60	109	68	28	34	149	518	330	32	718	225	61	32	718
							30					47	2598	96	337	513	165		91	77	163	22	16	125	14	38	28	106	48	15	108	18	57	51	35	67	261	51	28	16	29	165	14	23	16	33	948	23	16
							32					481	138	91	122	65	25		29		25	24	166	29	244	96	128	41	504	12	51	321	90	70	117	149	83	15	26	176	70	304	26	201	64	238	139	201	64
							99					27	275	59	35	348	2186		97		68	42	2392	662	46	176	184	510	86	60	15	69	119	288	60	47	90	44	91	13	63	3722	321	19	40	1014	13	19	40
							27					89	2678	47	174	124	275		15		23	44	13	28	78	473	58	117	172	505	15	14	90	293	71	81	16	92	24	39	183	190	128	14	21	17	116	14	21
							81					95	58	70	30	26	106		17		103	164	78	36	22	15	447	393	16	47	220	155	59	110	11	102	12	17	164	16	103	1755	358	226	3650	57	14	226	3650
							40					177	127	14	26	66	93		45		13	243	37	1005	2378	13	797	3834	75	15	17	35	130	12	41	166	55	36	63	140	36	82	369	3126	271	174	102	3126	271
							283					35	26	10756	30	79	26		20		24	111	81	11	56	218	1190	28	288	78	172	16	37	58	33	26	264	23	54	57	135	14	402	148	51	24	77	148	51
							27					274	80	25	25	25	58		14		87	192	105	588	421	315	527	39	301	296	18	60	56	15	33	70	378	159	52	63	43	1135	70	19	519	53	194	19	519
							15					48	53	39	174	222	125		11		15	167	104	19	12	184	664	75	15	14	308	43	74	24	50	40	245	82	24	111	135	222	178	112	23	117	145	112	23
							305					97	90	44	117	23	32		96		56	75	211	17	121	593	285	91	28	38	13	35	41	36	91	65	13	111	118	26	62	459	833	82	183	34	172	82	183
							312					37	140	71	112	16	22		769		49	13	26	13	14	36	74	169	15	1385	154	52	63	58	34	148	171	41	70	22	97	13	1631	28	150	13	695	28	150
							41					105	47	158	102	149	58		39		59	3689	738	87	24	35	181	27	44	74	89	267	13	52	52	61	15	12	54	49	36	146	17	23	14	36	85	23	14
							24					16	37	56	188	40	107		54		146	112	160		23	81	56	15	153	108	29	40	14	28	14	241	41	165	146	42	112	52	321	1411	18	89	190	1411	18
							207					23	61	14	407	14	820		101		14	12	826		245	16	40	80	53	87	14	147	38	53	73	27	14	15	23	104	52	54	9277	111	702	1228	17	111	702
							27					26	38	736	45	48	67		65		15	222	20		13	729	53	130	87	26	62	182	15	22	24	75	108	92	82	63	212	890	211	356	29	1130	37	356	29
							24					26	55	103	25	23	70		23		21	50	119		1938	64	167	19	137	62	38	149	122	196	15	152	102	150	48	206	91	188	43	91	366	1763	472	91	366
							14					65	17	65	13	30	18		94		50	363	80		20	22	33	56	26	923	38	112	68	15	13	47	88	490	53	58	34	560	49	11	176	48	27	11	176
							53					84	109	14	42	510	15		15		142	48	27		33	252	721	96	1457	20	78	185	119	9	34	179	60	102	199	98	37	313	16	70	227	426	422	70	227
							204					15	105	13	60	33	24		18		25	14	25		27	280	494	229	36	15	416	1330	14	108	101	17	122	74	27	71	13	1051	28	876	645	31	180	876	645
							40					13	112	103	63	14	85		59		47	343	22		15	293	126	12	73	39	29	161	59	15	98	64	14	36	35	42	532	1902	43	104	117	17	738	104	117
							33					11	179	155	28	23	14		15		43	177	208		39	126	166	48	12	139	1937	43	46	48	78	36	87	236	73	15	74	230	351	182	21	155	59	182	21
							25					44	68	17	255	1096	467		18		308	14	42		54	107	342	48	70	61	148	95	21	25	809	12	68	34	207	92	17	36	220	49	3558	13	130	49	3558
							21					14	55	23	47	729	16		72		15	47	586		63	14	21	104	855	51	17	100	26	76	136	55	53	47	43	75	33	23	15	130	262	361	18	130	262
							68					165	578	109	770	553	138		121		15	379	60		49	53	63	240	27	307	47	218	91	196	50	157	22	12	45	33	94	94	428	253	28	15	36	253	28
							34					82	127	14	15	35	94		14		74	18	33		28	14	15	47	15	39	111	15	18	15	74	95	221	29	13	16	41	3275	31	137	39	120	77	137	39
							46					431	15	14	440	1491	14		22		87	158	37		34	166	35	29	14	321	28	172	14	49	66	22	20	29	26	12	81	24	1095	123	1484	15	224	123	1484
							146					15	68	1065	191	19	227		40		24	21	56		264	457	54	93	237	46	83	157	29	273	140	31	306	67	13	24	65	51	1607	233	16	441	371	233	16
							48					14	15	79	77	22	15		13		54	191	13		30	199	14	52	25	623	34	111	88	48	35	28	369	15	12	39	56	463	294	117	16	252	64	117	16
							174					13	422	470	13	204	31		322		169	452	38		30	261	288	189	832	117	88	43	65	89	31	144	79	34	36	54	50	14	1232	460	477	62	81	460	477
							242					13	63	134	97	15	24		169		39	134	519		436	88	965	267	25	24	196	24	248	156	661	14	259	51	25	32	13	20	247	273	548	2374	95	273	548
							16					14	23	406	109	62	243		271		478	14	74		12	103	13	24	621	73	37	71	869	83	12	25	18	29	112	41	130	312	86	200	77	462	137	200	77
							24					13	12	50	167	284	40		15		46	15	16		473	47	91		869	13	38	13	129	119	15	43	66	37	50	13	48	496	2863	67	26	117	14	67	26
							123					22	196	19	56	96	38		16		21	37	47		266	38	385		56	12	16	586	109	133	18	61	191	66	29	104	102	155	228	14	50	21	207	14	50
							46					538	183	101	45	68	118		63		81	137	27		52	76	23		26	233	71	115	77	49	14	41	33	95	104	27	300	27	251	162	85	363	619	162	85
							125					187	28	119	68	31	54		179		149	44	303		133	1869	516		60	100	26	297	60	54	85	12	49	54	16	34	98	389	15	129	714	79	60	129	714
												19	148	97	13	287	72		176		205	225	1366		17	15	132		248	301	35	150	491	15	27	49	34	95	23	107	58	57	14	161	494	108	2461	161	494
												83	47	239	11	115	16		117		16	73	15		317	42	28		23	74	44	47	222	17	155	38	30	62	41	16	36	533	557	680	31	18	541	680	31
												1705	156	38	16	185	55		93		35	215	56		127	16	70		38	16	86	125	23	47	54	183	154	23	131	62	14	222	1037	80	80	210	306	80	80
												34	129	205	21	61	13		28		37	549	33		90	754	1130		14	51	110	191	186	42	25	53	35	33	163	66	77	16	94	103	707	115	494	103	707
												13	288	24	12	85	84		43		28	116	43		95	14	95		155	94	49	66	29	28	12	33	126	108	62	22	24	43	202	231	338	20	169	231	338
												56	17	17	16	23	528		432		92	65	762		224	30	13		38	877	37	23	177	228	47	22	192	118	18	125	246	13	21	38	393	15	18	38	393
												14	80	19	27	207	29		15		71	246	28		15	18	13		31	400	38	24	38	104	50	12	66	98	105	72	81	562	16	244	491	281	15	244	491
												236	34	131	53	383	58		146		11	501	13		259	763	224		113	15	26	15	73	71	122	79	34	37	106	13	52	1259	104	28	17	179	72	28	17
												13	209	1417	7841	22	13		864		71	23	56		79	15	334		25	155	46	57	126	117	83	15	136	50	146	27	154	63	766	294	63	109	111	294	63
												135	15	169	23	92	41		14		26	56	710		465	46	28		87	95	14	15	47	28	17	14	105	123	18	57	53	14	18	23	162	42	26	23	162
												18	20	53	53	55	69		273		172	126	39		55	13	203		66	95	21	16	90	39	21	166	92	211	108	33	135	37	124	153	127	134	19	153	127
												272	99	157	54	919	173		187		42	26	63			13	116		13	66	22	45	12	119	104	47	92	85	44	15	46	23	246	628	168	378	17	628	168
												44	1167	37	79	213	58		12		12	15	251			132	23		15	174	131	14	22	14	261	80	58	23	23	22	15	500	120	1692	92	80	49	1692	92
												76	300	48	154	24	930				30	915	17			23	75		31	49	927	32	45	129	14	64	42	15	24	37	68	267	42	291	300	1074	253	291	300
												209	451	119	215		48				20	17	52			360	48		129	25	13	154	496	56	66	243	110	14	55	73	138	783	261	243	18	89	79	243	18
												28	55	43	132		128				36	131	131			36	730		211	209	66	216	66	24	18	109	12	27	118	36	24	147	70	67	2232	480	325	67	2232
												78	145	40	60		94				100	90	32			14	1133		12	40	14	411	636	15	858	27	79	22	36	66	19	3401	82	14	16	15	15	14	16
												3849	358	23	127		29				12	30	104			1195	23		486	14	1285	84	18	159	21	61	221	50	174	42	25	29	221	116	63	25	55	116	63
												78	41	57	75		46				145	93	16			95	45		40	67	26	54	32	92	293	133	49	106	12	72	63	14	39	121	19	13	21	121	19
												87	1439	972	15		48				25	42	766			393	63		102	34	123	61	97	107	23	31	20	63	220	133	60	13	43	63	13	67	137	63	13
												385	13	94	84		77				66	38	198			13	896		1063	115	422	44	14	21	264	182	71	149	303	42	46	658	2925	70	13	1022	51	70	13
												1763	294	727	613		82				24	16	34			95	41		27	341	45	92	24	14	66	58	21	80	104	26	299	310	2213	204	56	751	124	204	56
												213	14	38	73		27				65	28	39			137			1162	56	297	100	67	14	77	72	101	17	41		52	314	405	22	13	14	92	22	13
												30	296	34	61		13				40	23	84			203			2118	15	165	14	264	16	13	34	205	43	103		38	953	15	117	1067	21	1580	117	1067
												68	30	283	97		78				36	83	106			17			29	40	1766	152	26	37	31	180	13	36	46		67	16	83	144	81	105	1703	144	81
												77	27	56	35		25				14	4276	55			1355			310	83	37	107	30	108	12	42	116	11	16		227	394	14	117	124	137	68	117	124
												370	81	164	52		16				1135	75	67						404	85	63	217	77	191	283	120	13	114	193		34	44	183	2264	46	41	89	2264	46
												22	648	1606	388		26				17	237	26						35	97	16	148	118	115	15	246	39	30	96		209	214	62	66	122	63	200	66	122
												289	219	14	1284		24				108	26	46						69	45	18	25	40	20	69	204	136	24	70		26	123	18	21	22	62	48	21	22
												48	16	34	14		22				224	58	118						21	108	102	37	397	82	39	23	834	92	67		79	27	20	1015	99	33	508	1015	99
												447	265	79	53		182				26	44	604						150	31	17	33	82	83	90	70	181	14	13		16	19	1879	76	177	280	2136	76	177
												115	34	21	500		74				121	164	15						111	69	3011	33	63	36	201	123	792	11	239		128	1311	89	2295	71	52	163	2295	71
												25	15	73	15		160				108	35	40						428	35	276	122	39	66	61	36	46	295	76		102	125	85	401	286	1036	198	401	286
												794	27	15	38		27				18	46	23						80	97	51	146	21	23	35	10	547	179	19		118	228	114	605	169	498	2887	605	169
												60	66	33	81		50					207	202						998	1065	47	25	31	20	223	36	84	49	12		231	25	669	27	40	172	28	27	40
												327	99	87	2611		38					16	31						125	149	934	131	15	14	43	13	21	81	128		109	14	876	1573	77	1926	181	1573	77
												14	15	2347	43		17					17	31						14	64	18	21	199	87	16	83	37	91	16		141	770	631	28	58	28	311	28	58
												26	107	196	240		69					26	66						506	14	64	389	26	13	15	81	82	65	65		62	55	92	16	438	16	51	16	438
												35	140	95	801		327					2349	33						176	73	170	100	60	19	121	47	36	157	85		95	57	467	19	124	29	239	19	124
												1042	337	16	70		75					319	16						53	63	29	33	59	48	64	73	109	32	25		156	25	28	23	398	526	224	23	398
												96	154	97	39		110					38	14						15	14	18	207	36	151	30	45	134	14	38		45	160	55	60	25	259	648	60	25
												111	53	30	55		18					36	1240						46	14	39	36	37	23	172	72	32	38	92		69	577	165	4898	621	82	22	4898	621
												224	46	16	11		14					342	15						387	69	777	13	891	310	79	66	34	147	143		428	898	960	333	56	34	24	333	56
												284	31	105	23		57					93	161						85	15	126	92	80	54	129	53	27	16	284		41	1020	494	123	20	438	26	123	20
												26	22	18	15		49					17	14						12	100	18	41	91	142	104	61	98	12	112		162	88	44	100	618	26	18	100	618
												193	148	114	15		206					22	231						22	24	255	49	96	45	32	15	99	32	225		128	212	140	299	23	37	95	299	23
												1560	38	27	24		64					86	16						37	86	203	26	85	15	30	131	13	310	49		109	167	2876	23	95	26	25	23	95
												16	90	77	14		148					59	240						152	31	126	66	235	76	26	21	77	15	69		58	65	40	28	259	26	215	28	259
												43	135	492	132		44					62	1968						581	12	50	180	701	12	140	26	80	21	47		66	35	112	628	12	61	44	628	12
												103	530	20	12		73					39	133						203	199	173	194	69	37	48	43	276	87	46		129	2172	315	731	136	31	59	731	136
												235	173	115	112		32					51	30						66	52	50	235	71	57	13	34	50	23	82		227	548	809	15	15	48	26	15	15
												212	39	60	467		665					511	192						1690	34	16	23	30	173	121	68	17	73	38		147	21	59	265	63	475	409	265	63
												44	26	56	15		10					83	43						254	59	479	13	210	179	119	123	76	58	371		54	257	1015	643	1111	277	110	643	1111
												26	98	25	27		185					473	1234						27	14	54	37	422	95	184	37	69	191	62		24	351	604	25	1359	142	800	25	1359
												127	17	14	30		33					13	54						50	78	157	159	93	38	55	11	50	43	426		110	353	79	148	17	1056	173	148	17
												6423	83	26	161		13					63	15						113	30	15	51	60	343	31	117	38	65	217		28	74	767	273	83	91	76	273	83
												298	28	29	359		115					54	314						617	31	43	18	93	81	35	15	15	160	16		73	235	104	101	100	40	358	101	100
												12	67	282	38		298					73	2505						15	79	18	61	532	75	54	95	33	15	47		140	44	45	276	1676	1197	488	276	1676
												1061	15	823	113		17					1533	16						14	38	31	49	24	107	17	36	70	27	121		24	275	16	334	303	81	74	334	303
												81	60	87	69		63					57	17						14	109	146	53	58	15	80	90	111	39	76		46	800	39	1859	347	78	287	1859	347
												632	37	119	20		1142					51	15						16	44	26	259	149	64	74	14	69	425	14		37	226	75	334	21	14	78	334	21
												17	27	63	2413		14					30	27						14	281	166	204	181	111	17	151	40	257	31		44	60	129	600	542	173	42	600	542
												30	37	125	28		192					40	243						21	63	37	51	447	115	15	34	693	15	162		90	56	34	662	200	184	37	662	200
												166	14	78	18		16					335	30						34	13	272	85	13	25	96	30	207	70	138		33	16	120	28	83	31	76	28	83
												51	113	15	13		112					51	16						523	372	83	12	233	14	96	54	12	165	34		25	85	129	88	2203	53	25	88	2203
												117	678	14	34		26					15	14						64	67	715	115	40	96	134		69	28	25		90	178	127	19	91	2347	101	19	91
												224	26	15	25		13					109	910						23	46	155	181	78	24	230		29	54	194		21	346	412	11	17	188	11	11	17
												14	26	19	147		28					396	75						1252	570	144	15	62	32	49		139	72	55		13	237	21	67	31	57	76	67	31
												29	122	18	23		25					16	519						18	1738	26	45	193	14	50		175	11	148		115	96	23	184	389	63	83	184	389
												17	127	103	17		30					37	12						24	14	17	22	18	72	41		38	17	46		87	33	230	15	1826	131	108	15	1826
												102	17	3770	12		171					243	51						251	173	36	260	73	144	76		539	32	55		72	15	17	38	15	354	36	38	15
												135	24	167	16		111					19	126						36	41	95	132	55	66	207		57	107	156			180	181	95	29	16	66	95	29
												241	80	28	1391		44					86	115						59	50	138	113	206	141	519		72	32	54			829	19	484	63	93	188	484	63
												49	17	63	138		1078					79	13						374	16	53	374	57	169	14		365	38	109			31	19	2409	559	62	153	2409	559
												111	233	1863	408		126					1566	16						1998	2326	27	517	12	14	102		57	16	157			12	383	40	78	19	205	40	78
												37	586	27	120		41					23	15						31	28	37	125	343	30	131		126	25	15			72	27	159	25	15	34	159	25
												153	261	15	50		16					39	15						1293	19	95	81	22	28	320		155	81	14			169	665	3016	44	550	26	3016	44
												167	189	58	23		119					40	26						89	145	76	228	246	13	144		141	84	48			726	101	162	132	62	23	162	132
												14	59	58	310		46					15	3662						62	401	27	59	555	27	81		61	115	105			13	85	851	936	212	514	851	936
												58	38	20	152		103					14	23						257	28	37	90	20	197	88		403	161	35			23	24	18	187	15	63	18	187
												211	685	77	22		121					332	13						52	453	48	89	67	18	77		95	280	135			479	30	347	106	91	26	347	106
												106	58	72	48		27					529	66						61	160	550	275	80	182	709		70	34	55			586	359	158	164	230	46	158	164
												87	266	28	56		24					81	16						381	85	31	64	232	65	33		44	379	80			4203	74	81	740	568	39	81	740
												15	89	15	21		131					69	16						136	546	329	70	549	65	15		156	81	36			1296	3388	83	54	77	915	83	54
												90	16	24	32		101					1036	228						15	56	2464	191	70	60	35		281	180	52			28	1835	952	116	767	378	952	116
												109	64	133	103		133					34	30						490	220	88	14	27	23	162		116	15	64			727	326	13	17	22	628	13	17
												27	63	250	14		38					15	19						404	75	85	14	217	99	25		15	16	75			17	447	20	51	112	110	20	51
												17	337	640	17		99					70	380						46	38	285	43	44	11	46		28	50	71			68	30	14	25	134	170	14	25
												40	154	28	13		46					17	14						18	87	35	40	410	18	130		13	34	71			25	15	66	14	31	77	66	14
												31	242	64	231		259					57	141						16	133	34	110	15	12	21		101	59	13			119	13	495	448	232	218	495	448
												109	48	742	64		49					13	1459						95	280	62	74	65	112	111		12	86	24			855	421	39	635	118	154	39	635
												30	57	13	70		96					1137	17						18	16	48	260	259	32	531		124	73	205			324	327	406	38	22	25	406	38
												226	22	57	58		17					353	21						136	18	795	49	100	24	175		57	98	59			14	1834	236	95	396	64	236	95
												35	76	18	479		42					50	17						22	145	67	36	181	91	12		18	1265	16			47	1687	766	76	21	406	766	76
												162	494	123	71		73					485	24						323	99	21	29	778	116	17		107	35	36			140	1022	22	402	251	1304	22	402
												38	14	52	16		18					74	164						635	23	15	87	410	223	17		16	12	209			329	139	74	140	543	45	74	140
												20	48	79	102		29					147	40						38	30	16	118	55	13	90		127	67	19			39	120	1248	193	72	1164	1248	193
												163	166	110	38		485					26	1588						18	69	16	113	25	82	102		36	320	16			57	27	914	605	921	1219	914	605
												168	21	85	103		492					24	16						1001	945	30	89	40	24	54		185	69	79			27	30	40	87	80	800	40	87
												52	427	177	16		89					27	25						37	37	15	44	39	188	46		29	13	11			1004	509	81	328	334	126	81	328
												14	221	17	61		102					241	574						25	992	17	61	41	26	560		109	135	164			75	24	520	20	261	15	520	20
												69	31	150	105		25					16	381						1238	262	42	200	474	58	12		19	53	17			183	32	1035	128	1304	121	1035	128
												319	25	179	1212		163					71	71						56	55	50	81	11	84	25		52	14	258			1370	21	16	280	39	236	16	280
												84	1568	25	2500		520					24	40						107	61	14	109	39	63	110		19	83	14			4804	265	354	671	28	18	354	671
												38	57	288	19		90					27	29						173	126	17	38	130	153	47		87	46	27			1254	220	50	23	52	1029	50	23
												16	44	54	529		52					20	15						19	28	27	28	70	69	219		235	61	419			597	713	18	79	478	65	18	79
												59	1052	21	17		777					42	55						85	15	26	22	57	341	202		14	36	139			240	52	1529	38	15	135	1529	38
												18	20	119	89		14					73	732						71	146	265	103	14	21	47		60	115	114			14	16	72	599	14	83	72	599
												53	72	67	57		19					39	67						13	85	74	16	72	44	175		97	44	193			500	120	81	33	854	88	81	33
												23	19	126	43		29					55	84						30	26	585	52	62	91	24		12	146	295			390	142	25	944	39	14	25	944
												45	164	48	102		57					213	403						619	108	34	40	85	34	183		93	96	113			365	249	55	34	270	546	55	34
												43	16	81	12		22					16	1001						195	13	32	146	23	46	72		39	91	38			15	4351	17	1554	40	67	17	1554
												248	108	45	6776		94					53	17						846	150	182	44	64	169	296		335	161	62			279	3844	87	15	179	390	87	15
												15	293	13	72		31					17	27						60	45	54	13	49	108	66		151	197	37			193	931	81	40	374	300	81	40
												89	40	205	300		571					29	39							38	123	176	643	25	15		193	37	87			529	349	442	244	540	362	442	244
												41	514	1026	28		27					112	16							51	890	39	55	54	286		16	229	123			109	472	286	61	339	127	286	61
												184	26	189	112		37					345	26							14	70	45	258	25	14		30	17	56			150	64	15	482	786	99	15	482
												438	895	51	157		64					14	257							147	420	33	126	22	127		12	29	39			198	38	17	42	125	1064	17	42
												13	77	144	11		1180					20	319							15	173	76	218	24	74		26	116	250			3260	376	1052	74	121	747	1052	74
												53	166	84	145		35					17	24							14	38	28	34	129	111			142	33			29	18	156	171	18	470	156	171
												3056	38	37	302		14					12	18							84	15	11	58	42	26			24	63			27	525	35	90	237	1886	35	90
												15	28	17	218		67					350	12							16	340	26	295	13	19			216	161			492	358	18	1152	41	86	18	1152
												29	40	23	57		320					182	22							76	14	132	61	53	148			217	227			105	16	1276	32	34	504	1276	32
												134	33	25	118		58					75	103							67	29	130	58	151	141			29	292			36	412	1122	79	32	721	1122	79
												26	16	67	13		438					15	204							61	443	65	325	617	41			157	22			85	1227	259	146	28	128	259	146
												58	70	35	19		480					20	17							845	206	25	35	17	35			81	99			42	26	77	164	1755	418	77	164
												50	166	18	15		61					466	76							67	93	35	136	41	96			68	164			110	203	428	1093	474	904	428	1093
												954	3406	12	47		49					18	155							72	64	67	25	251	219			561				99	1079	878	271	49	147	878	271
												392	80	28	223		19					62	13							98	185	69	158	28	60			67				1017	170	82	430	30	24	82	430
												45	23	70	551		34					146	1389							739	240	100	14	107	42			32				45	171	30	1518	17	16	30	1518
												293	43	21	76		45					13	38							89	17	13	26	28	12							482	214	38	129	722	133	38	129
												259	120	17	15		29					15	17							75	16	182	68	95	14							195	44	781	34	280	228	781	34
												162	13	425	80		27					13	14							77	124	398	202	14	68							120	129	30	47	18	468	30	47
												45	20	600	3113		453					48	75							145	38	95	227	1746	62							36	94	68	15	40	14	68	15
												122	11	175	183		73					242	22							23	16	37	86	57	61							52	475	90	536	123	493	90	536
												36	1927	97	39		97					17	15							73	295	45	16	143	72							15	25	63	698	746	16	63	698
												56	22	151	80		206					16	31							17	92	27	28	27	73							40	271	203	175	16	150	203	175
												194	2393		2321		19					25	1631							23	13	15	47	13	64							167	369	28	608	254	29	28	608
												63	132		363		50					25	90							32	42	36	106	105	29							16	145	348	47	608	248	348	47
												16	14		40		209					28	30							699	17	195	85	55	69							153	244	390	1051	355	532	390	1051
												29	26		66		206					2171	15							14	45	315	105	12	48							1377	522	1302	123	63	129	1302	123
												34	408		61		26					13	39							928	228	106	636	21	309							558	29	114	236	15	113	114	236
												17	87		58		20					53	27							42	45	137	19	110	39							356	42	27	735	39	235	27	735
												77	33		148		83					652	72							27	28	45	49	23	24							142	172	147	304	60	366	147	304
												67	39		13							1267	1044							19	205	614	117	117	97							16	1110	559	24	18	18	559	24
												12	379		28							372	18							149	40	428	34	447	26							45	150	137	267	119	645	137	267
												237	72		31							71	53							937	906	158	595	51	26							411	73	147	66	61	21	147	66
												109	327		15							332	344							105	16	212	88	11	103							1375	25	1932	33	277	15	1932	33
												2292	16		97							20	83							54	24	14	44	30	64							77	5333	145	281	295	27	145	281
												84	282		72							922	12							636	53	677	109	62	29							1413	22	89	14	105	696	89	14
												29	169		90							40	141							122	79	308	62	62	478							77	116	357	440	23	67	357	440
												62	288		119							199	246							96	80	115	27	25	118							1680	24	111	267	154	610	111	267
												18	64		44							18	17							36	16	48	96	223	124							796	41	17	47	77	236	17	47
												20	262		193							26	38							20	42	105	11	24	229							321	14	28	1790	21	146	28	1790
												2293	1151		18							53	202							29	138	80	98	15	71							50	385	33	36	195	55	33	36
												123	587		16							31	89							261	148	40	107	207	181							68	1696	292	312	182	13	292	312
												432	128		121							12	2094							16	58	37	40	47	231							340	714	500	47	77	16	500	47
												55	66		21							485	19							12	50	33	190	168	151							1238	15	172	23	33	119	172	23
												120	15		148							27	261							59	27	22	13	113	110							429	17	12	796	1168	740	12	796
												15	13		15							26	15							36	48	28	79	26	145							49	249	114	1378	227	521	114	1378
												30	1125		164							17	71							119	19		121	81	89							62	213	842	152	19	1791	842	152
												169	14		77							41	180							38	2943		52	81	115							473	1823	81	118	447	62	81	118
												27	630		59							322	25							77	1930		98	35	35							982	537	40	13	1148	43	40	13
												208	120		17							29	562							30	52		157	42	170							14	23	144	27	548	154	144	27
												92	33		72							4327	639							54	70		48	29	396							114	539	2848	28	99	707	2848	28
												265	46		70								15							58	50		74		51							12	1248	239	30	16	338	239	30
												92	107		1099								14							36	2010		96		16							3350	106	408	146	61	174	408	146
												18	3823		24								17							33	60		167		17							239	27	26	787	25	12	26	787
												312	127		63								1332							576	59		31		270							2532	19	2396	127	27	18	2396	127
												82	84		30								119							2761	26		78		194							53	242	193	628	1740	389	193	628
												185	626		13								34							23	15				28							2312	51	2796	18	37	990	2796	18
												32	13		52								85							922	143				57							117	373	423	189	61	63	423	189
												537	24		25								565							187	58				33							156	1274	28	100	89	137	28	100
												18	35		123								657							143	66				78							224	202	346	92	143	52	346	92
												796	601		64								59							48	323				13							134	589	28	125	1675	13	28	125
												59	39		29								222							17	32				15							52	912	62	157	16	450	62	157
												1985	81		41								46							77	65				11							673	19	646	183	219	48	646	183
												20	42		17								141							12	15				104							85	24	84	56	1170	197	84	56
												28	24		33								124							37	70											859	1449	24	82	1900	17	24	82
												18	33		16								2097							14	24											26	178	16	20	365	13	16	20
												245	12		15								1219							49	11											16	662	49	110	18	829	49	110
												375	11		397								65							83	596											21	236	191	83	552	146	191	83
												31	55		16								63								116											109	293	25	17	227	124	25	17
												78	190		37								195								80											1030	622	138	201	262	15	138	201
												626	25		455								134								34											333	56	229	129	43	99	229	129
												34	217		64								15								20											53	458	430	157	14	237	430	157
												11	45		16								26								120											1366	416	43	64	185	474	43	64
												91	55		19								160								88											102	2342	292	384	93	559	292	384
												530	50		51								62								13											634	106	153	99	29	155	153	99
												38	1491		90								26								12											181	2407	25	3328	120	71	25	3328
												90	23		16								86								72											997	207	22	54	223	14	22	54
												33	487		33								40								74											32	37	14	499	190	1322	14	499
												93	771		42								20								43											33	780	86	27	1043	40	86	27
												75			31								173								73											83	132	29	39	95	169	29	39
												13			84								294								31											622	153	81	88	199	142	81	88
												18			78								45								133											118	46	833	351	1123	259	833	351
												15			164								140								267											29	18	21	130	149	618	21	130
												4060			37								172								519											50	12	144	47	50	2364	144	47
												80			17								79								2006											528	41	139	24	54	46	139	24
												56			31								72								69											104	584	604	17	1158	85	604	17
												133			13								15								46											232	544	57	336	76	11	57	336
												73			15								146								243											59	424	15	222	569	82	15	222
												11			58								115								15											110	1465	25	59	1574	25	25	59
												30			48								14								161											124	1096	1625	29	1017	357	1625	29
												15			13								1132								33											24	90	930	319	282	47	930	319
												61			78								20								27											466	16	749	68	18	17	749	68
												95			55								154								925											53	214	111	28	16	155	111	28
															196								112								16											235	30	175	573	19	50	175	573
															337								28								27											441	164	650	240	43	863	650	240
															134								15								16											1687	146	237	31	1340	130	237	31
															218								28								22											1084	18	603	385	81	31	603	385
															423								179								13											50	189	138	108	157	78	138	108
															111								38								125											880	78	108	105	358	18	108	105
															58								47								18											262	671	1522	31	1045	32	1522	31
															16								13								90											17	223	34	17	61	848	34	17
															71								90								1460											15	31	17	442	195	39	17	442
															254								210								57											27	439	372	556	1382	1279	372	556
															77								553								52											97	476	756	79	185	132	756	79
															274								109								66											35	408	21	231	386	51	21	231
															1376								204								95											16	23	99	54	412	146	99	54
															55								84								78											43	267	567	105	206	38	567	105
															312								154								68											133	24	1174	21	384	248	1174	21
															13								115								27											14	115	35	84	81	29	35	84
															23																196											977	66	193	25	118	14	193	25
															15																19											159	1321	153	333	527	740	153	333
															824																114											77	74	260	27	86	448	260	27
															85																40											1606	83	898	599	27	187	898	599
															142																18											981	25	331	909	14	436	331	909
															851																76											50	62	1355	815	269	25	1355	815
															1331																53											23	146	591	1151	228	56	591	1151
															320																18											19	57	208	934	46	95	208	934
															14																15											421	234	58	1681	102	675	58	1681
															169																45											7065	854	15	210	608	665	15	210
															71																21											215	266	389	66	459	629	389	66
															14																66											146	798	13	179	150	671	13	179
															13																53											4701	919	1023	2657	22	320	1023	2657
															81																95											27	65	37	68	68	34	37	68
															58																41											851	975	313	60	41	200	313	60
															56																129											1781	14	14	1217	38	13	14	1217
															14																164											21	1440	17	419	28	104	17	419
															15																1898											905	16	90	490	2169	135	90	490
															63																26											15	289	52	153	78	15	52	153
															452																14											16	53	68	178	371	95	68	178
															143																47											1479	27	18	2389	44	1966	18	2389
															73																16											2224	248	112	55	597	14	112	55
															57																27											114	218	69	28	40	1093	69	28
															11																26											26	109	240	40	678	42	240	40
															343																1165											392	20	786	1776	778	253	786	1776
															91																77											54	19	2425	1042	92	146	2425	1042
															105																18											67	262	120	21	2600	271	120	21
															167																383											178	381	85	45	76	1276	85	45
															225																103											49	2592	71	140	17	146	71	140
															79																1199											25	356	15	727	13	76	15	727
															55																54											585	31	559	536	1083	15	559	536
															109																58											326	332	25	62	137	15	25	62
															53																122											173	72	288	7269	302	13	288	7269
															98																17											164	2214	977	426	108	722	977	426
															88																14											217	390	26	513	76	14	26	513
															14																39											423	450	26	14	594	279	26	14
															110																65											211	29	130	13	865	364	130	13
															78																80											1107	79	2082	81	675	86	2082	81
															14																702											52	53	174	41	113	363	174	41
															22																2436											2194	597	1271	12	679	66	1271	12
															137																39											26	402	12	440	20	440	12	440
															29																19											317	593	18	57	37	206	18	57
															15																16											150	565	499	335	72	40	499	335
															92																81											291	24	265	19	44	37	265	19
															187																250											1003	64	1284	16	152	318	1284	16
																															82											776	221	48	815	714	47	48	815
																															19											212	17	129	643	207	37	129	643
																															16											296	326	193	14	33	650	193	14
																															12											93	485	534	846	16	60	534	846
																															34											180	156	144	102	27	435	144	102
																															31											1945	15	365	503	202	1434	365	503
																															3945											508	46	137	18	138	189	137	18
																															452											81	3765	58	1354	1129	13	58	1354
																															118											160	153	24	107	224	18	24	107
																																										18	39	169	2074	54	303	169	2074
																																										524	311	203	328	384	149	203	328
																																										761	286	63	28	320	28	63	28
																																										3313	217	45	199	56	175	45	199
																																										358	166	60	18	105	100	60	18
																																										28	387	400	328	398	51	400	328
																																										19	2778	341	31	39	664	341	31
																																										35	174	16	3287	23	65	16	3287
																																										14	15	1130	173	13	33	1130	173
																																										286	734	38	44	64	130	38	44
																																										380	431	146	208	217	1033	146	208
																																										4855	1740	330	1603	83	238	330	1603
																																										69	13	84	18	65	1014	84	18
																																										1896	31	88	27	915	225	88	27
																																										539	619	225	2464	15	14	225	2464
																																										108	132	1605	18	62	57	1605	18
																																										147	84	176	167	174	32	176	167
																																										556	176	15	208	45	174	15	208
																																										2047	15	41	39	17	34	41	39
																																										1495	615	33	550	107	240	33	550
																																										404	1245	453	294	28	1039	453	294
																																										275	190	86	2317	80	426	86	2317
																																										60	181	72	2316	13	1693	72	2316
																																										432	22	643	55	37	48	643	55
																																										2322	311	13	24	165	252	13	24
																																										166	94	125	70	308	17	125	70
																																										129	14	29	45	80	15	29	45
																																										74	27	25	303	367	15	25	303
																																										526	64	16	369	1590	313	16	369
																																										111	1435	161	300	1856	188	161	300
																																										140	135	322	519	284	11	322	519
																																										505	27	37	315	450	21	37	315
																																										35	45	190	83	69	97	190	83
																																										325	15	1148	54	41	108	1148	54
																																										18	216	165	147	359	115	165	147
																																										293	273	13	62	39	66	13	62
																																										96	328	253	230	19	378	253	230
																																										12293	21	222	55	36	179	222	55
																																										27	141	325	59	16	79	325	59
																																										337	46	462	14	88	480	462	14
																																										19	26	52	175	1726	15	52	175
																																										1558	17	760	328	102	109	760	328
																																										623	130	277	15	97	134	277	15
																																										29	14	2002	108	271	105	2002	108
																																										1913	73	482	356	58	67	482	356
																																										236	37	765	58	12	797	765	58
																																										1219	157	183	128	122	404	183	128
																																										14	3077	111	54	681	184	111	54
																																										1332	3598	1357	16	656	488	1357	16
																																										1202	205	202	90	18	52	202	90
																																										1347	635	14	19	107	1197	14	19
																																										110	12	3401	32	116	131	3401	32
																																										488	242	44	37	177	475	44	37
																																										326	29	643	13	1074	71	643	13
																																										79	48	770	49	27	212	770	49
																																										260	41	54	319	2395	184	54	319
																																										1925	561	167	41	917	15	167	41
																																										14	47	1020	1783	23	368	1020	1783
																																										18	1290	12	95	28	112	12	95
																																										1521	122	21	47	3198	155	21	47
																																										311	3863	44	14	28	28	44	14
																																										15	526	47	298	448	1304	47	298
																																										200	193	3456	40	782	731	3456	40
																																										192	936	60	3536	753	40	60	3536
																																										62	517	169	29	61	13	169	29
																																										655	92	13	14	53	172	13	14
																																										35	64	12	1411	43	34	12	1411
																																										16	201	27	1287	1022	710	27	1287
																																										85	1015	258	18	325	50	258	18
																																										387	106	408	25	498	23	408	25
																																										359	14	500	440	516	482	500	440
																																										485	137	25	637	25	1663	25	637
																																										412	571	31	16	219	190	31	16
																																										140	68	64	130	114	131	64	130
																																										25	622	31	1031	80	971	31	1031
																																										376	20	346	178	676	212	346	178
																																										192	103	193	721	48	37	193	721
																																										308	28	995	24	78	18	995	24
																																										49	1079	110	629	354	70	110	629
																																										200	24	1041	353	428		1041	353
																																										16	22	16	43	49		16	43
																																										2315	3268	120	379	646		120	379
																																										25	133	340	524	98		340	524
																																										3656	1136	1289	428	435		1289	428
																																										588	122	77	55	4472		77	55
																																										49	354	154	36	760		154	36
																																										621	1064	529	1571	707		529	1571
																																										660	753	114	863	308		114	863
																																										69	17	19	959	148		19	959
																																										14	1141	223	1596	30		223	1596
																																										2235	19	14	693	461		14	693
																																										537	359	506	74	63		506	74
																																										80	191	545	283	2121		545	283
																																										35	3583	2194	1640	337		2194	1640
																																										31	455		215	701			215
																																										319	812		2774	170			2774
																																										17	196		247	327			247
																																										40	320		233	56			233
																																										161	69		131	36			131
																																										506	875		157	240			157
																																										69	325		61	61			61
																																										37	56		19	213			19
																																										118	538		599	84			599
																																										38	93		16	74			16
																																										7890	345		38	117			38
																																										173	96		650	67			650
																																										40	789		124	304			124
																																										31	1129		251	155			251
																																										3061	15		13	164			13
																																										42	203		755	40			755
																																										354	43		2786	174			2786
																																										2972	223		471	140			471
																																										241	216		95	2181			95
																																										87	24		56	241			56
																																										102	388		62	90			62
																																										1736	516		422	223			422
																																										15	847		20	321			20
																																										13	841		162	16			162
																																										258	256		1158	17			1158
																																										3299	56		4699	709			4699
																																										201	55		135	645			135
																																										21	15		39	426			39
																																										289	15		27	416			27
																																										623	149		180	69			180
																																										737	390		393	226			393
																																										152	383		430	19			430
																																										62	52		72	32			72
																																										25	246		1051	68			1051
																																										50	75		527	271			527
																																										37	133		40	172			40
																																										350	128		408	19			408
																																										456	23		303	111			303
																																										458	2021		195	1411			195
																																										993	37		1017	70			1017
																																										31	151		23	122			23
																																										35	15		35	344			35
																																										1676	23		1239	71			1239
																																										18	759		137	77			137
																																										833	87		47	273			47
																																										2411	635		120	137			120
																																										595	14		623	233			623
																																										332	144		219	149			219
																																										42	251		164	230			164
																																										1363	1919		173	398			173
																																										623	51		2726	153			2726
																																										1229	898		778	1237			778
																																										411	350		39	116			39
																																										1428	17		280	43			280
																																										732	50		1249	27			1249
																																										192	1202		382	1603			382
																																										18	149		17	1015			17
																																										48	67		319	148			319
																																										30	4023		675	60			675
																																										2003	129		303	401			303
																																										439	360		236	605			236
																																										16	920		28	600			28
																																										130	297		51	265			51
																																											25		39	236			39
																																											893		1940	159			1940
																																											279		320	334			320
																																											251		850	79			850
																																											13		1082	16			1082
																																											40		166	22			166
																																											84		302	81			302
																																											131		1696	16			1696
																																											256		2741	2898			2741
																																											792		76				76
																																											41		1704				1704
																																											2029		93				93
																																											95		12				12
																																											227		17				17
																																											171		261				261
																																											1293		19				19
																																											56		263				263
																																											1121		104				104
																																											283		274				274
																																											30		1265				1265
																																											29		993				993
																																											267		169				169
																																											110		373				373
																																											313		34				34
																																											97		5846				5846
																																											1153		44				44
																																											711		87				87
																																											332		137				137
																																											183		300				300
																																											1346		17				17
																																											3181		250				250
																																											134		1006				1006
																																											84
																																											695
																																											64
																																											343
																																											1386
																																											20
																																											146
																																											237
																																											78
																																											329
																																											606
																																											107
																																											327
																																											19
																																											64
																																											78
																																											88
																																											558
																																											15
																																											782
																																											142
																																											322
																																											92
	SUM	5684	4794	4300	7158	17198	18082	3762	5375	5877	4725	98010	88519	70505	98368	35944	56358	17800	22417	22303	21806	69167	100937	35352	33477	42433	52852	33755	71417	73375	95324	38871	44844	32432	38637	19694	30764	29554	28783	14295	21354	316510	284515	201223	252044	198012	156059	201223	252044
	AVE	61.1183	63.0789	52.439	64.4865	102.982	88.2049	53.7429	61.7816	96.3443	63.8514	237.888	222.41	206.155	207.966	164.128	161.484	120.27	102.83	130.427	91.2385	186.938	235.834	194.242	154.986	183.693	232.828	167.935	223.878	189.599	197.768	106.496	119.584	87.6541	100.88	72.9407	94.9506	88.2209	86.6958	62.9736	77.3696	495.321	409.964	349.345	375.624	305.574	278.18	349.345	375.624
	SUM/100	56.84	47.94	43	71.58	171.98	180.82	37.62	53.75	58.77	47.25	980.1	885.19	705.05	983.68	359.44	563.58	178	224.17	223.03	218.06	691.67	1009.37	353.52	334.77	424.33	528.52	337.55	714.17	733.75	953.24	388.71	448.44	324.32	386.37	196.94	307.64	295.54	287.83	142.95	213.54	3165.1	2845.15	2012.23	2520.44	1980.12	1560.59	2012.23	2520.44
	ave/100	0.611183	0.630789	0.52439	0.644865	1.02982	0.882049	0.537429	0.617816	0.963443	0.638514	2.37888	2.2241	2.06155	2.07966	1.64128	1.61484	1.2027	1.0283	1.30427	0.912385	1.86938	2.35834	1.94242	1.54986	1.83693	2.32828	1.67935	2.23878	1.89599	1.97768	1.06496	1.19584	0.876541	1.0088	0.729407	0.949506	0.882209	0.866958	0.629736	0.773696	4.95321	4.09964	3.49345	3.75624	3.05574	2.7818	3.49345	3.75624
	SUM/100	56.84	47.94	43	71.58	171.98	180.82	37.62	53.75	58.77	47.25	980.1	885.19	705.05	983.68	359.44	563.58	178	224.17	223.03	218.06	691.67	1009.37	353.52	334.77	424.33	528.52	337.55	714.17	733.75	953.24	388.71	448.44	324.32	386.37	196.94	307.64	295.54	287.83	142.95	213.54	3165.1	2845.15	2012.23	2520.44	1980.12	1560.59	2012.23	2520.44
	ave/100	0.611183	0.630789	0.52439	0.644865	1.02982	0.882049	0.537429	0.617816	0.963443	0.638514	2.37888	2.2241	2.06155	2.07966	1.64128	1.61484	1.2027	1.0283	1.30427	0.912385	1.86938	2.35834	1.94242	1.54986	1.83693	2.32828	1.67935	2.23878	1.89599	1.97768	1.06496	1.19584	0.876541	1.0088	0.729407	0.949506	0.882209	0.866958	0.629736	0.773696	4.95321	4.09964	3.49345	3.75624	3.05574	2.7818	3.49345	3.75624
	sum				ave									sum								ave
	control	wt	a1	a2	wt	a1	a2							hs	wt	a1	a2					wt	a1	a2
		56.84	980.1	691.67	0.611183	2.37888	1.86938								388.71	3165.1	2460.06					1.06496	4.95321	2.9675
		47.94	885.19	1009.37	0.630789	2.2241	2.35834								448.44	2845.15	2994.32					1.19584	4.09964	3.24764
		43	705.05	353.52	0.52439	2.06155	1.94242								324.32	2012.23	2015.18					0.876541	3.49345	2.58356
		71.58	983.68	334.77	0.644865	2.07966	1.54986								386.37	2520.44	2974.61					1.0088	3.75624	3.31618
		171.98	359.44	424.33	1.02982	1.64128	1.83693								196.94	1980.12	2940.26					0.729407	3.05574	3.61211
		180.82	563.58	528.52	0.882049	1.61484	2.32828								307.64	1560.59	3861.84					0.949506	2.7818	3.91271
		37.62	178	337.55	0.537429	1.2027	1.67935								295.54	2012.23	4102.38					0.882209	3.49345	4.08604
		53.75	224.17	714.17	0.617816	1.0283	2.23878								287.83	2520.44	3462.55					0.866958	3.75624	3.54044
		58.77	223.03	733.75	0.963443	1.30427	1.89599								142.95	1980.12	2612.48					0.629736	3.05574	3.15517
		47.25	218.06	953.24	0.638514	0.912385	1.97768								213.54	1560.59	2644.05					0.773696	2.7818	3.08884
[truncated: 94 more columns]

## Sheet: Fig 3 Pvalues
		Average condensate signal intensity	Average condensate volume	Total condesnate signal intensity	Number of condensates	Partition fraction
SMG7-TagRFP Control	WT vs eif4a1	<0,0001	<0,0001	0.0005	<0,0001	0.0001
	WT vs eif4a2	<0,0001	<0,0001	<0,0001	<0,0001	<0,0001
SMG7-TagRFP HS	WT vs eif4a1	<0,0001	<0,0001	<0,0001	0.0085	<0,0001
	WT vs eif4a2	<0,0001	<0,0001	<0,0001	<0,0001	<0,0001
YFP-RBP47 HS	WT vs eif4a1	<0,0001	<0,0001	<0,0001	<0,0001	<0,0001
	WT vs eif4a2	<0,0001	<0,0001	<0,0001	0.0002	<0,0001

## Sheet: Fig 4
profiles		PACHY				TELOII			SMG7Tagrfp in WT/mutants		line	wt														a1														a2
	nm	eIF4A1-YFP	SMG7-TagRFP		nm	eIF4A1-YFP	SMG7-TagRFP				image	37						23								2						3								9						10
	0	27	5		0	19	16				meiocyte	1	2	5	6	7	8	1	2	3	4	5	6	7	8	1	2	4	5	6	7	1	2	3	4	5	6	7	8	1	2	3	4	5	6	1	2	3	4
	134.9	28	7		132.743	19	20					5595	6754	591	6588	228	394	347	475	448	382	397	3123	482	3562	249	12282	6594	9385	399	530	1103	2166	1251	7727	42618	299	2226	232	198	2981	22567	595	641	1414	2126	342	1272	252
	269.8	24	7		265.486	22	46					258	318	8124	325	5525	1119	520	2177	381	370	2258	296	392	7124	6643	1466	335	856	339	925	515	575	215	779	11213	315	271	709	1147	928	941	1284	568	2100	218	357	13391	882
	404.7	28	9		398.229	25	94					1876	539	521	900	1890	516	1646	19258	241	499	5593	294	705	297	230	270	457	609	435	257	616	244	11558	259	3275	1348	802	220	1097	349	606	716	4606	730	164	701	773	388
	539.601	26	11		530.972	29	184					16814	342	639	228	4765	278	257	382	387	483	236	240	3468	976	2452	876	329	599	351	268	58398	1589	207	374	3515	2286	3080	256	1183	199	889	414	3089	1024	1017	2821	2065	215
	674.501	24	8		663.715	31	255					283	278	344	282	4138	1214	4143	1944	426	1446	186	442	180	591	377	1473	343	744	2884	243	9935	2087	1009	490	1012	1037	11594	453	240	1242	763	232	490	863	1478	1087	281	306
	809.401	25	12		796.458	33	255					851	803	337	267	468	2904	264	340	3406	446	207	11096	252	201	467	1033	280	1028	751	78053	18537	31523	849	634	666	304	434	267	1655	359	844	5446	395	3458	197	1245	252	300
	944.301	23	20		929.201	23	199					680	322	459	30664	230	1338	272	702	548	417	625	532	9561	420	274	824	256	218	12427	374	1169	319	246	9683	642	367	3989	228	239	17656	882	670	1821	8486	471	978	207	477
	1079.2	26	27		1061.94	20	145					201	1844	1023	422	406	1580	318	718	295	235	710	1506		596	254	4989	666	8971	2399	511	2164	2821	7221	690	1061	300	565	215	592	3201	240	690	454	1259	3114	1000	379	524
	1214.1	37	74		1194.69	20	145					1655	9564	2043	1507	279	319	1597	192	1907	3650	176	18290		596	1112	1430	231	359	701	341	2721	61938	9987	260	1339	634	44478	814	868	1288	324	247	844	913	5053	1021	966	359
	1349	35	62		1327.43	20	57					189	9460	395	1697	284	1149	264	507	294	577	8418	360		2205	652	343	446	480	631	386	1830	3030	336	593	803	527	378	305	1599	563	572	679	217	324	275	370	1334	431
	1483.9	35	62		1460.17	22	22					744	2806	7666	4683	381	572	7106	374	320	338	1637	780		11778	249	552	693	307	2907	193	1136	8650	303	468	659	2137	340	355	6437	10994	43419	271	758	2691	321	497	807	333
	1618.8	37	74		1592.92	21	20					2390	618	688	339	1770	4788	1073	1057	873	298	248	278		4519	256	438	306	986	717	724	287	1555	341	2351	499	305	1058	226	1346	505	3463	8918	615	651	405	239	407	3839
	1753.7	38	37		1725.66	22	12					2226	1008	3574	1115	13138	1536	580	1798	390	203	1223	2990		226	308	20773	1112	209	7031	332	4898	654	1010	818	667	581	386	292	518	1027	1314	533	476	501	335	964	1653	270
	1888.6	29	28		1858.4	22	10					1419	510	580	4039	378	705	453	1320	210	645	312			1118	321	1028	837	268	561	23908	693	656	7244	416	704	1486	595	1118	36622	299	334	650	466	1758	4318	246	306	523
	2023.5	30	13		1991.15	26	10					250	541	4226	219	237	244	435	2746	456	415				906	283	796	27376	551	1637	2325	1730	341	1678	316	397	532	1661	488	263	29162	644	948	23030	1745	386	3167	315	642
	2158.4	23	11		2123.89	22	9					2437	342	1054	403	1716	2632	354		37638	941				634	1465	251	7598	713	722	456	12820	475	334	296	1098	619	11189	424	1568	442	1553	3966	368	795	1848	341	620	923
	2293.3	22	11		2256.63	21	11					461	1612	196	414	1693	4542	320		524	213					404	2931	650	1129	371	1348	549	1211	266	245	290	424	487	1062	453	1333	782	248	1721	1787	955	876	203	1163
	2428.2	29	25		2389.38	21	8					259	6935	381		656	362	3921		3069	480					14434	2585	390	257	4657	2327	1207	261	272	274	299	319	295	538	273	17288	497	242	301	773	316	4074	25942	284
	2563.1	23	38		2522.12	26	10					13159		819		3447	4751	874		444	196					2365	4454	567	207	1684	872	4736	818	899	261	391	239	480	4412	793	549	309	8359	9902	429	310	647	1440	639
	2698	31	72		2654.86	19	16							29998			4969	326		3180	199					841	316	2234	213	268	1167	483	430	2438	219	340	591	1514	197	2096	486	1115	49455	269	267	613	1864	2939	460
	2832.9	34	78		2787.6	25	19							569			380	6517		313	719					1036	383	1003	433	51109	1208	422	233	356	279	381	34328	483	175	697	426	5138	647	892	1362	375	313	335	722
	2967.8	37	68		2920.35	19	58													423	337					676	380	194	274	4404	444	1302	258	239	1442	2412	787	1084	177	832	303	1075	387	934	938	479	288	1835	632
	3102.7	31	58		3053.09	25	181													8132						564	21016		1657	245	535	429	453	970	211	608	727	367	382	1081	607	482	214	1584	281	246	325	274	449
	3237.6	26	34		3185.83	25	234													784						1660	57688		2028	710	7044	786	597	307	685	282	380	256	334	325	590	4101	814	456	510	1071	396	494	1046
	3372.5	23	17		3318.58	23	247																			419	3602		19351	575	222	1052	270	5988	2497	307	1703	1599	5114	641	617	43232	512	44553	4519	778	538	350	623
	3507.4	23	11		3451.32	34	251																			344	1720		684	4465	428	1207	611	9481	326	1441	411	297	466	3484	7022	1384	713	1283	348	1531	745	2371	434
	3642.3	22	11		3584.06	23	242																			880	1174		19759	672	201	1755	1804	797	500	13582	778	295	306	1410	3123	1212	1929	1246	583	231	4181	207	788
	3777.2	20	11		3716.81	21	185																			285	9231		1026	4131	497	999	338	256	388	1210	309	1499	238	218	368	1055	331	431	721	1653	2360	230	185
	3912.1	20	10		3849.55	19	105																			2687	46820		36143	388	637	1075	1597	699	2203	325	362	516	251	263	441	241	225	2931	1162	410	362	1407	195
	4047	16	11		3982.29	17	39																			327	371		1372		553	439	380	235	4269	769	448	899	309	24697	2088	371	1185	2584	19572	878	1290	364	840
	4181.91	17	7		4115.03	19	10																			2421	343		551		314	641	1657	807	2476	347	1086	948	203	421	7978	731	3652	222	298	905	1231	1137	376
	4316.81	18	9		4247.78	17	9																			485	303		2115		18783	334	1789	551	1645	1386	3886	607	277	568	364	321	1812	1294	392	446	483	630	312
	4451.71	16	9		4380.52	17	7				Total condesnate signal intensity	Average condensate signal intensity	Average condensate volume	Number of condensates	Average condensate signal intensity Q4	Average condensate volume Q4										492	542		1340		1253	390	1269	575	260	276	421	372	636	460	190	588	1053	292	1346	828	1311	1590	1112
	4586.61	21	8		4513.26	17	7			WT vs eif4a1	0.0001	0.0178	0.0674	<0,0001	0.008	0.0186										1014	628		945		18211	1663	269	4868	1117	271	508	84407	799	520	290	349	8655	673	278	2590	287	1605	1904
	4721.51	20	6		4646.01	17	8			WT vs eif4a2	<0,0001	0.0267	0.0611	<0,0001	0.0108	0.0386										251			96741			998	540	1043	21188	622	4885	298	836	922	211	1154	3158	488	619	1159	780	431	277
	4856.41	19	8		4778.75	17	7																			726			1296			560	368	820	1895	258	418	1485	416	212	1759	1490	19628	527	1496	397	435	45848	765
	4991.31	16	9		4911.49	18	4																			306			1269			1675	458	9368	3128	35515	294	285		7078	357	1944	234	3322	927	1454	324	14231	235
	5126.21	18	7		5044.24	24	9																			911			540			27808	1047	958	3187	1546	500	1038		594	437	216	1742	873	2091	384	299	490	1176
																										532			1560			11531	363	931	568	1686	1679	1293		2325	1138	237	426	602	387	4702	1096	770	1137
																										55299			15323			970	548	1070	7158	6794	1111	360		1636	5657	1632	639	367	797	4049	452	940	1701
		PACHY				TELOII																				445			9339			390	245	226		412	440	24872		884	665	438	20857	2510	413	1640	600	381	1377
	µm	eIF4A1-YFP	SMG7-TagRFP		µm	eIF4A1-YFP	SMG7-TagRFP																			11052						295	362	301		2137	251	1570		1594	4008	409	727	486	1315	331	335	1932	578
	0	11	0		0	2	12																									537	337	264		377	261			1845	522	2585	4974	712	408	6048	736	12685	697
	0.1349	12	2		0.132743	2	16																									1948	240	1602		3215	239			302	860	263	979	4964	70711	304	869	294	1641
	0.2698	8	2		0.265486	5	42																									302	613	2021		557	882			428	35111	726	528	1404	221	6704	591	30924	471
	0.4047	12	4		0.398229	8	90																									395	1013	4166		4414				54729	315	233	795	223	5801	3188	428	2616	534
	0.539601	10	6		0.530972	12	180																									362	195	2182		699				502		643	7222	333	553	403	920	258	6829
	0.674501	8	3		0.663715	14	251																									407	5080	3418		390				643		195	194	841	2648	2225	829		306
	0.809401	9	7		0.796458	16	251																									246	558	1457		3224				441		16548	399	373	2608	1987	2788		596
	0.944301	7	15		0.929201	6	195																									955	887	492		602				2619		709	1228	548	324	698	557		4757
	1.0792	10	22		1.06194	3	141																									5781	1126	1589		897				202		2705	553	509	256	3254	360		583
	1.2141	21	69		1.19469	3	141																									277	389	420		549				16746		2578	1249	77851	731	1083	4603		5740
	1.349	19	57		1.32743	3	53																									472	654	5887		25222				2204		9879	657	1867	1649	224	204		1094
	1.4839	19	57		1.46017	5	18																									351	506	420		3120				1856		671	369	729	518	419	324		748
	1.6188	21	69		1.59292	4	16																									904	874	711		9517				280		1088	911	794	1081	230	323		346
	1.7537	22	32		1.72566	5	8																									1060	1617	1526		352				1277		1335	573		54663	2044	656		647
	1.8886	13	23		1.8584	5	6																									547	796	40544		6684				2298		1192	358		1735	245	604		1274
	2.0235	14	8		1.99115	9	6																									3981	746	743		2802				477		619	980		1868	671	1210		1772
	2.1584	7	6		2.12389	5	5																									1140	958	1698		430				1031		284	743		589	56695	927		227
	2.2933	6	6		2.25663	4	7																									287	369	570		590				970		15354	1135		440	871	1475		819
	2.4282	13	20		2.38938	4	4																									264	285	446		3736				496		483	283		9076	832	315		3377
	2.5631	7	33		2.52212	9	6																									595	1699	3276		310				2319		264	323		37796		333		291
	2.698	15	67		2.65486	2	12																									637	1174	577		25206				263		865	24117		34175		540		986
	2.8329	18	73		2.7876	8	15																									610	4307	1683		1219				23854		457	1322		1914		1743		228
	2.9678	21	63		2.92035	2	54																									851	871	191						1683		1969	802		2870		504		1732
	3.1027	15	53		3.05309	8	177																									296	194	448						256		228	362		6486		5607		680
	3.2376	10	29		3.18583	8	230																									261		2249						1456		768	446		705				8612
	3.3725	7	12		3.31858	6	243																									596		5316						435		1718	26389		22377				427
	3.5074	7	6		3.45132	17	247																									899		3088						816		321	871		822				572
	3.6423	6	6		3.58406	6	238																									6319		22788						6380		319	1058		5288				759
	3.7772	4	6		3.71681	4	181																									1477		556						1354		2710	467		752				637
	3.9121	4	5		3.84955	2	101																									1119		303						1452		907	358		1710				3073
	4.047	0	6		3.98229	0	35																									994		16228						518		1351	477		4720				2490
	4.18191	1	2		4.11503	2	6																									664		750						81501		27919	949						705
	4.31681	2	4		4.24778	0	5																									719								4490		803	459						10284
	4.45171	0	4		4.38052	0	3																									1468								6019		217	14102						391
	4.58661	5	3		4.51326	0	3																									1494								1219		391	2919						1274
	4.72151	4	1		4.64601	0	4																									240								7395		6766	9097						843
	4.85641	3	3		4.77875	0	3																									421										635	1119						360
	4.99131	0	4		4.91149	1	0																									1310										5593	5823						1324
																																641										1522	60681						858
																																1372										40605	2692						253
																																433										535	1513						10255
																																685																	666
																																2221																	18163
																																7774																	705
																																746																	718
																																13427																	1565
																																14084																	681
																																713																	532
																																217																	1975
																																1589																	1338
																																1218																	2210
																																464																	405
																																353																	244
																																576																	729
																																370																	679
																																24470																	532
																																2414																	281
																																959
																																8849
																																829
																																237
																																2430
																																1544
																																9128
																																104425
																																8898
											SUM	51747	44596.1	64227	54092	41629.1	36292	31587	33990	65089	13489	22226	40227	15040	35749	116448	203311	52897	241835	108571	165870	434500	162287	216119	82575	238167	71744	210652	23730	340805	166298	304811	334579	210729	347818	138582	68714	180181	140989
											Average	2464.14	2229.81	3058.43	2846.95	1982.34	1728.19	1504.14	2266	2712.04	613.136	1587.57	3094.38	2148.57	2234.31	2772.57	5979.74	2404.41	5898.41	3743.83	4878.53	4023.15	2458.89	2920.53	2064.38	3721.36	1594.31	5015.52	659.167	4369.29	3615.17	3672.42	4031.07	3831.44	4764.63	2271.84	1041.12	3833.64	1424.13
											Total signal meyocite	574695	587936	595795	633101	514589	650196	534865	606889	609249	550877	534142	578048	459589	598458	780234	1429148	894238	1156993	807648	803862	2025629	1220201	805863	966492	722975	815938	1513544	493427	1244937	892960	1286980	1310268	1008554	1444801	838569	818021	952940	451079
											Total signal/1000	574.695	587.936	595.795	633.101	514.589	650.196	534.865	606.889	609.249	550.877	534.142	578.048	459.589	598.458	780.234	1429.15	894.238	1156.99	807.648	803.862	2025.63	1220.2	805.863	966.492	722.975	815.938	1513.54	493.427	1244.94	892.96	1286.98	1310.27	1008.55	1444.8	838.569	818.021	952.94	451.079
											Average intensity /1000	2.46414	2.22981	3.05843	2.84695	1.98234	1.72819	1.50414	2.266	2.71204	0.613136	1.58757	3.09438	2.14857	2.23431	2.77257	5.97974	2.40441	5.89841	3.74383	4.87853	4.02315	2.45889	2.92053	2.06438	3.72136	1.59431	5.01552	0.659167	4.36929	3.61517	3.67242	4.03107	3.83144	4.76463	2.27184	1.04112	3.83364	1.42413
											Summ signal/1000	51.747	44.5961	64.227	54.092	41.6291	36.292	31.587	33.99	65.089	13.489	22.226	40.227	15.04	35.749	116.448	203.311	52.897	241.835	108.571	165.87	434.5	162.287	216.119	82.575	238.167	71.744	210.652	23.73	340.805	166.298	304.811	334.579	210.729	347.818	138.582	68.714	180.181	140.989
											SUM	51747	44596	64227	54092	41629	36292	31587	33990	65089	13489	22226	40227	15040	35749	116448	203311	52897	241835	108571	165870	434500	162287	216119	82575	238167	71744	210652	23730	340805	166298	304811	334579	210729	347818	138582	68714	180181	140989
											Average	2723.53	2477.56	3058.43	3181.88	2191	1728.19	1504.14	2266	2712.04	613.136	1587.57	3094.38	2148.57	2234.31	2772.57	5979.74	2404.41	5898.41	3743.83	4878.53	4023.15	2458.89	2920.53	2064.38	3721.36	1594.31	5015.52	659.167	4369.29	3615.17	3672.42	4031.07	3831.44	4764.63	2271.84	1041.12	3833.64	1424.13
											Total signal/1000	574.695	587.936	595.795	633.101	514.589	650.196	534.865	606.889	609.249	550.877	534.142	578.048	459.589	598.458	780.234	1429.15	894.238	1156.99	807.648	803.862	2025.63	1220.2	805.863	966.492	722.975	815.938	1513.54	493.427	1244.94	892.96	1286.98	1310.27	1008.55	1444.8	838.569	818.021	952.94	451.079
											Average intensity /1000	2.72353	2.47756	3.05843	3.18188	2.191	1.72819	1.50414	2.266	2.71204	0.613136	1.58757	3.09438	2.14857	2.23431	2.77257	5.97974	2.40441	5.89841	3.74383	4.87853	4.02315	2.45889	2.92053	2.06438	3.72136	1.59431	5.01552	0.659167	4.36929	3.61517	3.67242	4.03107	3.83144	4.76463	2.27184	1.04112	3.83364	1.42413
											Summ signal/1000	51.747	44.596	64.227	54.092	41.629	36.292	31.587	33.99	65.089	13.489	22.226	40.227	15.04	35.749	116.448	203.311	52.897	241.835	108.571	165.87	434.5	162.287	216.119	82.575	238.167	71.744	210.652	23.73	340.805	166.298	304.811	334.579	210.729	347.818	138.582	68.714	180.181	140.989
												sum signal/1000				average signal/1000				Total signal/1000
												Wt	A1	A2		Wt	A1	A2		Wt	A1	A2
												51.747	116.448	340.805		2.72353	2.77257	4.36929		574.695	780.234	1244.94
												44.596	203.311	166.298		2.47756	5.97974	3.61517		587.936	1429.15	892.96
												64.227	52.897	304.811		3.05843	2.40441	3.67242		595.795	894.238	1286.98
												54.092	241.835	334.579		3.18188	5.89841	4.03107		633.101	1156.99	1310.27
												41.629	108.571	210.729		2.191	3.74383	3.83144		514.589	807.648	1008.55
												36.292	165.87	347.818		1.72819	4.87853	4.76463		650.196	803.862	1444.8
												31.587	434.5	138.582		1.50414	4.02315	2.27184		534.865	2025.63	838.569
												33.99	162.287	68.714		2.266	2.45889	1.04112		606.889	1220.2	818.021
												65.089	216.119	180.181		2.71204	2.92053	3.83364		609.249	805.863	952.94
												13.489	82.575	140.989		0.613136	2.06438	1.42413		550.877	966.492	451.079
												22.226	238.167	115.735		1.58757	3.72136	3.50712		534.142	722.975	27203.6
												40.227	71.744	257.395		3.09438	1.59431	3.95992		578.048	815.938	1319.94
												15.04	210.652	137.235		2.14857	5.01552	1.42953		459.589	1513.54	646.929
												35.749	23.73	75.834		2.23431	0.659167	2.16669		598.458	493.427	750.041
[truncated: 131 more columns]

## Sheet: Fig 5
	RBPYFP	image3 control										image 5 HS												RBPYFP	image3 control										IMAGE 5 HS												Proofile		PACHY
	Signal/number	Intensity Sum	Intensity Sum	Intensity Max	Intensity Sum	Intensity Sum	Intensity Sum	Intensity Sum	Intensity Sum			Intensity Sum	Intensity Sum	Intensity Sum	Intensity Sum	Intensity Sum	Intensity Sum	Intensity Sum	Intensity Sum	Intensity Sum	Intensity Sum		Volume												Volume	Volume	Volume	Volume	Volume	Volume	Volume	Volume	Volume	Volume				nm	YFP-RBP47b
		12596	10631	56	286	922	1381	1498	67	57	9957	90	264	3091	988	6413	393	473	110	537	111				1.38	0.95	0.1	0	0.04	0.11	0.12	0	0	0.97	0	0.01	0.19	0.03	0.32	0.01	0	0	0	0				0	53
		43	7141	85	291	4632	1043	67	496	874	880	157	626	12147	156	2067	3767	9676	1693	1253	110				0	0.73	1.3	0	0.38	0.09	0	0.02	0.06	0.06	0	0.03	0.71	0	0.12	0.27	0.46	0.04	0.02	0				132.198	40
		2548	98	62	3806		3056	78	2627	824	119	1984	256	2331	2980	152	557	689	1409	792	125				0.15	0	0	0.31		0.27	0	0.17	0.04	0	0.11	0	0.14	0.16	0	0.01	0.02	0.04	0.02	0				264.397	38
		46	231	88	7115		7820	4516	6063	13855	6592	1898	461	1359	382	1517	669	3011	395	148	2247				0	0.01	0.79	0.55		0.68	0.22	0.42	1.12	0.63	0.08	0.01	0.07	0.01	0.06	0.04	0.12	0	0	0.07				396.595	44
		135	17151	45	490		824	58	545	3095	5038	154	338	323	6653	1141	1169	483	23375	4027	14900				0	1.62	0	0.02		0.05	0	0.03	0.24	0.46	0	0.01	0.01	0.33	0.05	0.07	0.01	0.76	0.13	0.52				528.793	44
			130	72	491		5454	79	6535	311	447	78	178	4109	396	78	123	672	138	4725	122					0	0.1	0.02		0.46	0	0.41	0.01	0.02	0	0	0.24	0.01	0	0	0.01	0	0.14	0				660.991	53
				45	2466		1144	1106	57	1267	1337	165	609	464	3106	1404	814	4454	8545	169	1952						0	0.15		0.08	0.06	0	0.1	0.1	0	0.03	0.01	0.17	0.06	0.03	0.22	0.29	0	0.06				793.19	53
				63	423		1363	1042	1101	278	2567	3609	99	3581	2178	3490	5559	35672	129	996	7994						0.03	0.01		0.1	0.06	0.07	0.01	0.21	0.21	0	0.15	0.12	0.19	0.35	1.54	0	0.01	0.28				925.388	72
				46			850	3368	799	368	555	168	10777	3799	3171	17295	6589	2347	3043	6282	1873						0			0.03	0.21	0.02	0	0.02	0	0.59	0.21	0.19	0.91	0.42	0.09	0.09	0.19	0.06				1057.59	59
								495	60		187	2258	742	652	5814	244	2313	13877	14935	6957	17940										0.02	0		0	0.11	0.04	0.03	0.36	0	0.15	0.62	0.51	0.25	0.65				1189.78	68
								5525				17235	2427	149	235	651	2674	289	1754	27589	7112										0.31				0.83	0.12	0	0.01	0.03	0.19	0.01	0.05	0.94	0.24				1321.98	48
								87				11093	3636	1717	19997	618	34293	4172	40432	3208	44144										0				0.53	0.2	0.09	0.9	0.02	2.28	0.17	1.46	0.1	1.6				1454.18	43
								210				2155	3492	13829	1804	3068	3553	37114	124	133	1869										0				0.09	0.18	0.79	0.09	0.15	0.28	1.64	0	0	0.07				1586.38	38
								10667				75	5016	803	4412	549	421	1474	14067	297	5536										0.81				0	0.27	0.02	0.23	0.02	0.03	0.05	0.51	0	0.18				1718.58	36
								381				673	3892	564	6441	2357	3927	8556	3421	4409	259										0.02				0.03	0.21	0.02	0.32	0.12	0.27	0.4	0.11	0.15	0				1850.78	31
								744				2783	468	813	5706	2499	2472	8100	2080	735	1614										0.04				0.14	0.01	0.04	0.31	0.14	0.17	0.36	0.06	0.01	0.01				1982.97	36
												556	162	237	1260	1033	620	1756	5960	11087	1951														0.03	0	0	0.06	0.06	0.04	0.07	0.21	0.32	0.07				2115.17	40
												1298	4684	252	2557	2063	8134	728	136	425	1653														0.06	0.25	0	0.12	0.11	0.6	0.03	0	0	0.05				2247.37	41
												1361	163	1354	1746	594	4268	401	263	5251	5197														0.03	0	0.07	0.06	0.02	0.3	0.01	0	0.14	0.18				2379.57	34
												332	171	1333	1726	657	2137	4113	5849	3076	9383														0.01	0	0.04	0.09	0.03	0.14	0.18	0.2	0.08	0.35				2511.77	37
		Average condesnate signal intensity	Total condesnate signal intensity	Average condensate volume	Number of condensates							3179	7221	1465	158	79	377	1303	3677	25571	545														0.16	0.35	0.07	0	0	0.01	0.04	0.1	0.76	0.01				2643.97	38
	WT vs HS	0.0616	<0,0001	0.3439	<0,0001							1898	87	500	4450	74	4231	179	27621	11592	176														0.1	0	0.01	0.21	0	0.28	0	0.98	0.4	0				2776.16	35
												341	86	4872	410	793	1373	569	9874	721	3038														0.01	0	0.29	0.02	0.03	0.08	0.01	0.36	0.01	0.1				2908.36	40
												79	13711	152	81	73	1867	699	130	2803	375														0	0.7	0	0	0	0.12	0.03	0	0.08	0				3040.56	39
												75	92	412	144	3092	4893	4880	2908	1468	23361														0	0	0.02	0	0.14	0.32	0.21	0.06	0.03	0.84				3172.76	41
												79	258	5177	335	831	1220	5215	539	214	5866														0	0	0.31	0.01	0.03	0.08	0.23	0.01	0	0.19				3304.96	61
												15661	260	2670	312	475	196	1032	1151	54591	3588														0.69	0.01	0.13	0.01	0.02	0.01	0.04	0.03	1.61	0.13				3437.16	80
												89	532	304	83	729	255	4387	14039	7666	2554														0	0.02	0	0	0.04	0.01	0.19	0.47	0.2	0.08				3569.35	80
												10036	792	975	891	237	75	7337	10284	280	16630														0.43	0.02	0.04	0.02	0	0	0.32	0.37	0	0.58				3701.55	68
												237	1048	3901	510	761	2625	1733	252	5227	150														0	0.04	0.19	0.01	0.01	0.16	0.06	0	0.14	0				3833.75	74
												250	12026	3891	1860	1262	2594	15222	233	1511	8800														0	0.58	0.21	0.09	0.05	0.13	0.64	0	0.04	0.27				3965.95	57
												3309	105	431	460	575	4075	24412	134	14903	19786														0.15	0	0.02	0.01	0.01	0.32	1.11	0	0.49	0.69				4098.15	45
												158	1000	652	79	790	560	34755	17393	142	4005														0	0.04	0.03	0	0.04	0.02	1.42	0.56	0	0.12				4230.35	48
												1648	8653	4032	1760	140	4565	1686	269	1209	40503														0.07	0.45	0.24	0.09	0	0.34	0.07	0	0.03	1.46				4362.54	40
												327	86	793	624	161	4132	7394	1097	718	2422														0.01	0	0.03	0.03	0	0.3	0.35	0.02	0.01	0.06				4494.74	37
												243	1833	84	653	73	4930	3088	30948	20705	1887														0	0.08	0	0.03	0	0.34	0.14	0.99	0.58	0.05				4626.94	34
												1288	4115	562	228	226	5296	9768	2612	23488	3003														0.04	0.2	0.01	0	0.01	0.41	0.42	0.07	0.69	0.08				4759.14	40
												165	1969	453	240	90	3079	3180	155	6585	137														0	0.07	0.01	0	0	0.18	0.15	0	0.17	0				4891.34	40
												158	2002	75	1024	155	4044	14809	24406	297	260														0	0.09	0	0.05	0	0.29	0.65	0.83	0	0				5023.53	32
												372	482	2081	818	647	1896	9453	2384	136	413														0.01	0.01	0.11	0.04	0.02	0.14	0.47	0.08	0	0
												3813	179	7017	876	2603	330	4207	6583	273	44927														0.2	0	0.44	0.05	0.15	0.01	0.17	0.22	0	1.34
												1008	2314	156	317	68	7134	15398	16898	4218	129														0.04	0.1	0	0.01	0	0.57	0.65	0.53	0.14	0					PACHY
												7256	1362	2818	4599	647	15715	4532	255	458	3262														0.34	0.05	0.14	0.26	0.03	1.16	0.19	0	0	0.09				µm	YFP-RBP47b
												3225	3470	457	1248	2689	448	5257	1327	275	7615														0.14	0.14	0.01	0.06	0.15	0.01	0.23	0.04	0	0.23				0	22
												1267	432	3550	5255	1398	4560	297	559	149	853														0.07	0.01	0.22	0.31	0.08	0.29	0	0.01	0	0.01				0.132198	9
												79	2735	3104	884	2889	1782	13015	1716	1084	566														0	0.12	0.16	0.05	0.16	0.12	0.57	0.04	0.01	0.01				0.264397	7
												232	1554	646	80	638	1274	3722	20659	17093	548														0	0.08	0.01	0	0.02	0.07	0.13	0.7	0.57	0.01				0.396595	13
												441	91	391	1718	73	1388	18270	137	3244	2502														0.02	0	0.01	0.1	0	0.09	0.85	0	0.08	0.06				0.528793	13
												1044	353	6830	384	1073	1900	4358	10418	1434	23543														0.04	0.01	0.41	0.01	0.05	0.14	0.16	0.31	0.02	0.77				0.660991	22
												1585	92	1017	800	82	328	117	76056	2195	882														0.06	0	0.04	0.04	0	0.01	0	2.26	0.05	0.02				0.79319	22
												746	87	1278	1231	5214	4457	7095	223	34816	2965														0.02	0	0.07	0.06	0.33	0.29	0.3	0	0.95	0.07				0.925388	41
												251	176	1222	966	237	560	21323	12871	1377	894														0	0	0.06	0.04	0	0.03	0.92	0.4	0.03	0.01				1.05759	28
												983	2931	4382	320	1797	190	179	2437	533	131														0.04	0.13	0.22	0.01	0.09	0	0	0.09	0.01	0				1.18978	37
												343	6079	1700	79	945	1268	10877	2091	3425	29860														0.01	0.31	0.09	0	0.05	0.07	0.52	0.06	0.12	0.94				1.32198	17
												1391	175	6606	410	226	2122	35874	252	142	6105														0.04	0	0.39	0.02	0	0.12	1.65	0	0	0.22				1.45418	12
												1760	604	13292	85	980	117	3217	9101	54093	22114														0.09	0.02	0.79	0	0.04	0	0.16	0.32	1.47	0.68				1.58638	7
												1219	761	635	624	496	469	26902	30244	3091	232														0.04	0.02	0.03	0.01	0.02	0.02	1.17	0.96	0.09	0				1.71858	5
												6361	1460	4397	569	3000	804	34465	26540	430	2681														0.33	0.06	0.25	0.02	0.16	0.04	1.59	0.92	0	0.09				1.85078	0
												163	3008	1213	146	3280	124	36172	2237	6798	4212														0	0.16	0.06	0	0.19	0	1.56	0.05	0.2	0.15				1.98297	5
												236	721	238	17999	490	8631	9781	260	1680	283														0	0.02	0.01	0.89	0.02	0.63	0.43	0	0.05	0				2.11517	9
												427	1997	715	716	1114	1498	3043	23873	2368	8129														0.01	0.1	0.02	0.02	0.03	0.11	0.13	0.79	0.07	0.27				2.24737	10
												221	8865	81	1209	1041	191	22334	1914	447	416														0	0.5	0	0.06	0.05	0	0.99	0.06	0	0.01				2.37957	3
												8201	375	381	3304	155	2771	47849	1365	169	19531														0.37	0.01	0.01	0.19	0	0.19	1.96	0.04	0	0.7				2.51177	6
												14321	3190	14479	5407	154	66	2771	8240	139	4123														0.67	0.15	0.81	0.28	0	0	0.11	0.27	0	0.12				2.64397	7
												3586	1477	2044	5382	4023	4198	17450	548	687	23318														0.17	0.07	0.06	0.31	0.25	0.34	0.75	0.01	0.01	0.84				2.77616	4
												2534	4730	479	3150	74	4967	40406	20753	10412	141														0.14	0.23	0	0.18	0	0.3	1.56	0.68	0.35	0				2.90836	9
												71	88	238	2758	1810	1725	2645	39434	7449	7006														0	0	0	0.16	0.09	0.12	0.12	1.28	0.23	0.21				3.04056	8
												668	7103	322	1896	1158	2107	21693	16188	532	88020														0.03	0.4	0	0.09	0.08	0.14	1.01	0.58	0.01	2.57				3.17276	10
												485	910	561	78	73	2868	1339	56145	15986	8326														0.01	0.01	0.02	0	0	0.2	0.05	1.75	0.55	0.28				3.30496	30
												467	443	2293	81	296	4006	132	249	438	144														0.01	0.01	0.12	0	0	0.24	0	0	0.01	0				3.43716	49
												4211	3362	155	160	1001	847	2995	10676	3661	36185														0.24	0.15	0	0	0.04	0.04	0.12	0.35	0.12	1.08				3.56935	49
												1493	11908	3902	2622	148	2899	96	2812	146	8344														0.07	0.51	0.22	0.14	0	0.2	0	0.08	0	0.28				3.70155	37
												872	193	4258	77	5113	4819	297	33329	814	28997														0.03	0.01	0.24	0	0.33	0.34	0.01	1.03	0.02	0.95				3.83375	43
												1010	1006	1108	383	72	865	132	122	2110	5161														0.05	0.03	0.05	0.01	0	0.04	0	0	0.05	0.15				3.96595	26
												588	275	2857	23921	831	3970	3611	6177	3939	6982														0.01	0	0.16	1.13	0.02	0.26	0.16	0.19	0.12	0.22				4.09815	14
												262	5008	3221	884	1045	1489	33566	123	5222	703														0	0.22	0.17	0.04	0.05	0.1	1.6	0	0.18	0.01				4.23035	17
												471	181	155	320	5166	3238	111	125	1684	19205														0.01	0	0	0	0.29	0.23	0	0	0.03	0.66				4.36254	9
												17320	373	1106	82	386	2508	16283	3402	142	4280														0.8	0.01	0.06	0	0.02	0.19	0.81	0.09	0	0.15				4.49474	6
												13652	1167	4988	78	1205	1254	486	14507	672	2764														0.59	0.04	0.27	0	0.05	0.09	0.01	0.48	0.01	0.08				4.62694	3
												87	87	3033	122	732	2220	21820	125	162	537														0	0	0.16	0	0.04	0.17	1.08	0	0	0.01				4.75914	9
												6621	82	1260	649	711	1152	30391	794	4295	280														0.28	0	0.08	0.03	0.03	0.07	1.4	0.02	0.13	0				4.89134	9
												412		4847	850	2692	4488	1369	944	2336	2475														0.01		0.28	0.03	0.16	0.32	0.05	0.02	0.06	0.08
												28388		17505	719	518	2705	102	4504	1686	4119														1.18		1.05	0.01	0.01	0.2	0	0.15	0.02	0.15
												747		6392	2155	1229	2041	710	3852	1519	779														0.02		0.37	0.1	0.06	0.16	0.02	0.14	0.03	0
												320		4258	4092	1618	8554	32547	3205	12599	8378														0.01		0.28	0.25	0.1	0.67	1.41	0.11	0.34	0.27
												1646		1614	2657	85	2819	49050	2035	150	727														0.07		0.09	0.12	0	0.2	2.19	0.07	0	0.01
												17948		3419	881	356	8932	1068	5113	15284	3844														0.75		0.18	0.02	0	0.71	0.04	0.19	0.43	0.12
												6245		715	3086	92	2620	7252	618	555	6254														0.37		0.03	0.16	0	0.2	0.3	0.01	0.01	0.2
												81		607	2262	227	5785	723	1682	278	2470														0		0.02	0.08	0	0.39	0.02	0.05	0	0.07
												9261		404	487	5212	1995	5583	5716	21309	1586														0.54		0	0.01	0.31	0.14	0.23	0.22	0.62	0.04
												820		4601	548	9995	2478	1264	248	575	22800														0.05		0.26	0.02	0.53	0.16	0.05	0	0.01	0.77
												3502		500	73	4296	1066	9053	123	1830	16184														0.19		0.01	0	0.24	0.05	0.39	0	0.05	0.53
												147		160	4407	1332	3152	20657	5535	5520	13285														0		0	0.22	0.05	0.23	0.93	0.18	0.16	0.46
												1056		155	19844	7193	1655	308	1643	1313	262														0.05		0	1.16	0.45	0.13	0.01	0.03	0.03	0
												2441		744	1836	475	738	658	125	12232	15726														0.13		0.04	0.11	0.02	0.03	0.02	0	0.34	0.53
												314		8084	1172	223	851	3958	6285	444	2283														0.01		0.47	0.05	0	0.04	0.19	0.17	0	0.07
												79		853	3651	411	6256	3589	6956	591	410														0		0.04	0.23	0.02	0.35	0.15	0.22	0	0
												1252		4473	13217	4181		811	1243	20903	18120														0.05		0.27	0.64	0.24		0.03	0.04	0.67	0.6
												657		1272	85	158		6745	115	5506	4202														0.03		0.05	0	0		0.29	0	0.15	0.12
												6573		11602	245	11774		295	354	876	277														0.4		0.57	0.01	0.62		0	0	0.01	0
												718		1852	11885	6531		99	2065	4665	276														0.02		0.12	0.59	0.38		0	0.05	0.13	0
												7699		294	2170	450		996	18503	5185	13276														0.4		0.01	0.1	0.02		0.04	0.64	0.18	0.44
												468		2875	12858	2550		290	126	8219	672														0.02		0.16	0.81	0.14		0	0	0.28	0.01
												12931		437	380	1889			2217	1513	852														0.78		0.01	0.01	0.11			0.08	0.05	0.02
												318		10379	4491	829			8471	4162	12229														0.01		0.61	0.24	0.03			0.27	0.14	0.37
												6576		2984	729	4229			805	117	5838														0.32		0.16	0.03	0.23			0.01	0	0.21
												164		1557	989	4098			7886	1712	7770														0		0.08	0.05	0.21			0.24	0.04	0.22
												74		1221	946	2614			1197	1234	119														0		0.06	0.04	0.16			0.04	0.03	0
												167		77	1065	2142			121	125	11418														0		0	0.04	0.12			0	0	0.38
												452		408	90	868			11070	9142	2922														0.01		0.01	0	0.03			0.41	0.29	0.08
												4129		3750	2995	5554			3217	137	129														0.19		0.16	0.14	0.3			0.11	0	0
												1110		6216	8568	644			1879	1029	1726														0.07		0.37	0.5	0.02			0.04	0.01	0.03
												5435		4798	151	231			11331	2146	824														0.27		0.26	0	0			0.38	0.05	0.01
												3950		665	1232	1628			18705	1111	992														0.21		0.03	0.06	0.08			0.49	0.01	0.01
												494		4798	82	71			3327	136	124														0.01		0.25	0	0			0.11	0	0
												2278		79	3335	312			265	2675	1733														0.13		0	0.17	0.01			0	0.08	0.06
												421		1104	4798	1037			19274	16487	6052														0.02		0.03	0.26	0.04			0.54	0.44	0.17
												85		285	530	3668			844	1114	29658														0		0	0.02	0.22			0.02	0.01	0.91
												879		2016	79	76			19123	130	118														0.04		0.1	0	0			0.5	0	0
												1820			414	1543			4854	453	7905														0.1			0.01	0.07			0.12	0.01	0.31
												5506			3430	769			409	940	1176														0.31			0.15	0.01			0	0.02	0.03
												22291			1453	6872			2407		2935														1.13			0.07	0.42			0.08		0.1
												1476			2344	3573			3620		6247														0.08			0.1	0.21			0.11		0.19
												262			667	3628			804		1012														0.01			0.01	0.23			0		0.02
												1207			82	998			946		405														0.05			0	0.05			0.02		0
												160			1673	553			531		1401														0			0.07	0.01			0		0.01
												165			861	514			484		1362														0.01			0.04	0.01			0		0.04
												77			79	5215			499		1328														0			0	0.32			0.01		0.04
												23109			923	553			198		122														1.05			0.03	0.03			0		0
												3812			247	675			6381		263														0.2			0	0.03			0.2		0
												1243			80	893			509		143														0.05			0	0.04			0.01		0
												79			4381	1630			11187		227														0			0.25	0.08			0.39		0
												2982			1121	1675			1506		12295														0.16			0.05	0.08			0.04		0.4
												1070			430	1380			10205																0.05			0.01	0.06			0.36
												504			4244	929			2406																0.02			0.21	0.04			0.06
												423			941	7015			7623																0.01			0.03	0.46			0.27
												16364			3265	8462			6886																0.83			0.17	0.56			0.27
												540			805	299			637																0.02			0.04	0.01			0.01
												636			6663	985			48484																0.03			0.33	0.03			1.59
												3282			1557	287			257																0.18			0.07	0			0
												73			3946	1062			6611																0			0.19	0.05			0.25
												14792			437	4219			7403																0.71			0.02	0.26			0.26
												998			12168	67			1234																0.05			0.73	0			0.03
												866			233	2245			1511																0.03			0	0.12			0.03
												635			78	72			6382																0.02			0	0			0.2
												160			1687	521			508																0			0.06	0.02			0
												4821			79	3951			3494																0.22			0	0.22			0.12
												658			1204	2430			805																0.03			0.04	0.14			0.01
												3591			15734	1640			1067																0.17			0.82	0.1			0.02
												842			5095	5363																			0.03			0.26	0.32
												1822			490	7522																			0.08			0.01	0.45
												1003			1049	334																			0.04			0.05	0.01
															2566	940																						0.13	0.04
															1006	1553																						0.05	0.09
															1740	67																						0.07	0
															96	4928																						0	0.32
															19322	2398																						0.97	0.15
															1375	3281																						0.06	0.23
																590																							0.03
																963																							0.06
	SUM	15368.1	35382	562.344	15368	5554	22935	29921	18350	20929	27679	446191	176223	312974	402302	298368	296129	960793	1060299	628143	948217
	Average	2561.34	5897	56.2344	1921	2777	2548.33	1870.06	1835	2325.44	2767.9	2935.47	2175.59	2630.03	2546.22	1864.8	3052.88	9328.09	7116.1	5191.26	7129.45
	number	6	6	10	8	2	9	16	10	9	10	152	81	119	158	160	97	103	149	121	133
	SUM/1000	15.3681	35.382	0.562344	15.368	5.554	22.935	29.921	18.35	20.929	27.679	446.191	176.223	312.974	402.302	298.368	296.129	960.793	1060.3	628.143	948.217
	Average/1000	2.56134	5.897	0.0562344	1.921	2.777	2.54833	1.87006	1.835	2.32544	2.7679	2.93547	2.17559	2.63003	2.54622	1.8648	3.05288	9.32809	7.1161	5.19126	7.12945			VOLUME	0.306	0.551667	0.257778	0.1325	0.21	0.207778	0.116875	0.114	0.175556	0.247	0.137697	0.102469	0.141513	0.127532	0.0999375	0.208351	0.408155	0.227248	0.149752	0.228722
	number	6	6	10	8	2	9	16	10	9	10	152	81	119	158	160	97	103	149	121	133			VOLUME	0.306	0.551667	0.257778	0.1325	0.21	0.207778	0.116875	0.114	0.175556	0.247	0.137697	0.102469	0.141513	0.127532	0.0999375	0.208351	0.408155	0.227248	0.149752	0.228722
	SUM/1000	15.368	35.382	0.562	15.368	5.554	22.935	29.921	18.35	20.929	27.679	446.191	176.223	312.974	402.302	298.368	296.129	960.793	1060.3	628.143	948.217
	Average/1000	3.0736	5.897	0.0624444	1.921	2.777	2.54833	1.87006	1.835	2.32544	2.7679	2.93547	2.17559	2.63003	2.54622	1.8648	3.05288	9.32809	7.1161	5.19126	7.12945
	number	5	6	9	8	2	9	16	10	9	10	152	81	119	158	160	97	103	149	121	133				CONTROL	HS
																									0.306	0.137697
																									0.551667	0.102469
	Sum	Control	Heat shock			ave	Control	Heat shock							count	Control	Heat shock								0.257778	0.141513
		15.368	446.191				3.0736	2.93547								5	152								0.1325	0.127532
		35.382	176.223				5.897	2.17559								6	81								0.21	0.0999375
		0.562	312.974				0.0624444	2.63003								9	119								0.207778	0.208351
		15.368	402.302				1.921	2.54622								8	158								0.116875	0.408155
		5.554	298.368				2.777	1.8648								2	160								0.114	0.227248
		22.935	296.129				2.54833	3.05288								9	97								0.175556	0.149752
		29.921	960.793				1.87006	9.32809								16	103								0.247	0.228722
		18.35	1060.3				1.835	7.1161								10	149
		20.929	628.143				2.32544	5.19126								9	121
		27.679	948.217				2.7679	7.12945								10	133
[truncated: 10 more columns]

## Sheet: Fig 6
colocalization	Volume % of SMG7-TagRFP in YFP-RBP47b	Volume % of YFP-RBP47b in SMG7-TagRFP	Volume % of SMG7-TagRFP in eIF4G-YFP	Volume % of eIF4G-YFP in SMG7-TagRFP	Volume % of SMG7-TagRFP in UBP1b-YFP	Volume % of UBP1b-YFP in SMG7-TagRFP	Volume % of DCP1-GFP in TagRFP-RBP47b	Volume % of TagRFP-RBP47b in DCP1-GFP
	10.1	26	1	2	0	0	13	31
	16.4	52	6	5	5	48	26	37
	4.9	10	9	12	58	23	21	27
	8	33	31	25	6	2	12	41
	22.6	10	19	20	22	20	5	0.3
	12.1	22	24	8	0	0	9	3.8
	6.9	58	51	28	17	19	0	0.8
	10.1	41	24	24	10	3	4	0
	17.1	33	9	21	2	0	0	2.1
	7.6	43	41	52	0	0	0	0
							16

## Sheet: Fig 6 geometry
ROOT	1		2		3		4		5		6		7		8		9		10							1		2		3		4		5		6		7		8		9		10
	SMG7-TagRFP	YFP-RBP47b	SMG7-TagRFP	YFP-RBP47b	SMG7-TagRFP	YFP-RBP47b	SMG7-TagRFP	YFP-RBP47b	SMG7-TagRFP	YFP-RBP47b	SMG7-TagRFP	YFP-RBP47b	SMG7-TagRFP	YFP-RBP47b	SMG7-TagRFP	YFP-RBP47b	SMG7-TagRFP	YFP-RBP47b	SMG7-TagRFP	YFP-RBP47b						SMG7-TagRFP	eIF4G-YFP	SMG7-TagRFP	eIF4G-YFP	SMG7-TagRFP	eIF4G-YFP	SMG7-TagRFP	eIF4G-YFP	SMG7-TagRFP	eIF4G-YFP	SMG7-TagRFP	eIF4G-YFP	SMG7-TagRFP	eIF4G-YFP	SMG7-TagRFP	eIF4G-YFP	SMG7-TagRFP	eIF4G-YFP	SMG7-TagRFP	eIF4G-YFP
	1.28094	1.12082	0.710369	0.578819	1.48397	1.10986	0.277835	0.729316	0.589959	0.445479	0.396558	0.361568	0.187055	0.841748	1.16709	0.893183	1.00149	1.35758	0.871437	0.645199						0.656044	0.664455	0.532513	1.55222	0.723337	0.482225	1.43692	0.875047	1.57584	1.14528	1.03019	0.959141	0.802173	0.521896	0.673398	0.591094	1.13015	1.00611	1.15265	1.32304
	1.32669	1.10938	0.802454	0.684059	1.50891	1.0101	0.382022	0.434116	0.614039	0.397319	0.104971	0.244933	0.224466	0.523754	1.048	0.905092	1.11277	1.2463	0.787645	0.695474						0.588758	0.647634	0.555173	1.55222	0.714726	0.421947	1.68562	0.90268	1.50695	1.1539	1.01598	0.98756	0.73452	0.618543	0.561165	0.57613	1.14393	1.00611	1.1326	1.34308
	1.25806	1.12082	0.618284	0.657749	1.33433	0.960216	0.434116	0.399387	0.517719	0.469559	0.419885	0.583174	0.448932	0.336699	1.048	0.821728	1.13502	1.25743	0.829541	0.745749						0.580347	0.664455	0.294581	1.54089	0.706115	0.404724	1.67641	0.856625	1.49834	1.1539	1.00887	0.916512	0.676532	0.463908	0.531236	0.591094	1.11637	0.937199	1.06244	1.34308
	1.2695	1.10938	0.539354	0.565664	1.3468	0.985157	0.208376	0.798774	0.650159	0.553839	0.116635	0.23327	0.505049	0.205761	1.05991	0.79791	1.046	1.21292	0.73737	0.594924						0.51306	0.647634	0.339902	1.54089	0.706115	0.525281	1.6672	0.875047	1.55001	1.1539	0.980455	0.98756	0.947145	0.521896	0.621023	0.606059	0.923417	0.88207	0.892048	1.23283
	1.23519	0.995015	0.762989	0.434114	1.43409	0.698339	0.26047	0.74668	0.650159	0.493639	0.384895	0.653155	0.448932	0.953981	0.92891	0.738364	0.86796	1.07939	0.586544	0.52789						0.571936	0.454185	0.407882	1.54089	0.697504	0.551114	1.67641	0.847414	1.53279	1.16251	0.959141	0.923617	0.657202	0.676532	0.606059	0.486343	0.895852	0.840723	0.801841	0.96221
	1.12082	0.880645	0.697214	0.381494	1.32186	0.648458	0.173647	1.05924	0.373239	0.301	0.128298	0.618165	0.355405	0.654693	0.940819	0.762182	0.689917	1.03488	0.63682	0.73737						0.546704	0.538293	0.487192	1.45025	0.654448	0.559725	1.6672	0.847414	1.45529	1.16251	0.966246	0.930722	0.840832	0.415584	0.523754	0.591094	0.702899	0.785593	0.711634	0.861979
	1.01789	0.857771	0.460424	0.197325	1.33433	0.635987	0.399387	0.764045	0.529759	0.313039	0.373231	0.548184	0.561165	0.598576	0.917001	0.750273	0.645406	1.13502	0.52789	0.519511						0.50465	0.40372	0.464532	1.34828	0.585559	0.551114	1.6672	0.681616	1.39501	1.17112	0.909408	0.923617	0.889156	0.686197	0.538719	0.591094	0.730464	0.771811	0.581335	0.942164
	1.08651	0.789149	0.605129	0.15786	1.08492	0.573636	0.329928	0.78141	0.22876	0.397319	0.326577	0.478203	0.729515	0.579871	0.869364	0.726455	0.734428	1.01262	0.62844	0.544648						0.328022	0.454185	0.317242	1.32562	0.51667	0.559725	1.51061	0.709249	1.34334	1.17973	0.866779	0.916512	0.647538	0.502567	0.531236	0.628505	0.633988	0.771811	0.571312	0.902071
	0.926393	0.766276	0.144705	0.15786	1.02257	0.598576	0.573034	0.74668	0.433439	0.28896	0.256597	0.303251	0.766926	0.766926	0.690728	0.738364	0.456235	0.912471	0.519511	0.62844						0.50465	0.588758	0.101971	1.32562	0.508058	0.499447	1.51061	0.700038	1.28306	1.07639	0.866779	0.781522	0.840832	0.695861	0.493825	0.50879	0.578858	0.702899	0.63145	0.912094
	0.93783	0.743402	0.381494	0.499889	0.972687	0.586106	0.538304	0.78141	0.493639	0.27692	0.186616	0.419885	0.879159	0.523754	0.66691	0.702637	0.467363	0.923598	0.712233	0.460856						0.428952	0.361666	0.147291	1.22365	0.620003	0.51667	1.45534	0.736882	1.13667	1.06778	0.83836	0.795732	0.715191	0.676532	0.411521	0.64347	0.441035	0.744246	0.561289	0.791818
	0.743402	0.743402	0.2631	0.407804	0.897864	0.573636	0.677222	0.937691	0.349159	0.601999	0.209943	0.583174	0.860453	0.710809	0.714546	0.750273	0.456235	0.956981	0.360306	0.561407						0.454185	0.597169	0.317242	1.14434	0.473614	0.525281	1.3356	0.561872	1.16251	1.07639	0.788627	0.866779	0.744185	0.434913	0.471379	0.628505	0.441035	0.620205	0.53122	0.83191
	0.812023	0.629032	0.447269	0.394649	0.648458	0.498814	0.590398	0.816139	0.28896	0.421399	0.303251	0.629828		0.673398	0.607364	0.66691	0.767811	0.834577	0.410581	0.502752						0.479417	0.437363	0.271921	1.0537	0.439169	0.421947	1.18822	0.515817	1.17112	1.07639	0.817046	0.824151	0.811838	0.647538	0.426486	0.64347	0.17917	0.606423	0.491128	0.751726
	0.629032	0.709091	0.276255	0.591974	0.74822	0.311758	0.659857	0.798774	0.385279	0.385279	0.291587	0.606501		0.766926	0.595455	0.726455	0.834577	0.845704	0.402202	0.435719						0.50465	0.605579	0.453202	1.03104	0.421947	0.37028	1.16059	0.561872	1.14528	1.06778	0.774417	0.795732	0.821503	0.705526	0.366628	0.606059	0.192953	0.454817	0.491128	0.671542
	0.766276	0.571847	0.420959	0.552509	0.74822	0.448932	0.850868	0.729316	0.301	0.20468	0.454876	0.664818		0.673398	0.66691	0.595455	0.712172	0.734428	0.368685	0.42734						0.269146	0.588758	0.498522	0.906404	0.620003	0.465003	1.32639	0.681616		1.07639	0.717579	0.817046	0.483237	0.483237	0.44145	0.538719	0.385905	0.592641	0.471082	0.761749
	0.709091	0.617595	0.526199	0.15786	0.660928	0.436462	1.1287	0.694586	0.433439	0.541799	0.349904	0.734799		1.25327	0.595455	0.702637	0.567512	0.712172	0.385443	0.586544						0.328022	0.378487	0.419212	0.940395	0.602781	0.51667	1.22507	0.423707		1.08501	0.717579	0.817046	0.473572	0.502567	0.411521	0.64347	0.427252	0.441035	0.481105	0.641473
	0.754839	0.503226	0.447269	0.526199	0.498814	0.461403	1.38917	1.28498	0.313039	0.529759	0.50153	0.606501		1.27197	0.476364	0.678819	0.567512	0.801194	0.402202	0.402202						0.50465	0.563525	0.260591	0.974385	0.628615	0.473614	1.16059	0.525028		1.09362	0.767313	0.731789	0.57022	0.521896	0.389075	0.665916	0.124041	0.551293	0.400921	0.691588
	0.503226	0.480352	0.513044	0.420959	0.436462	0.286818	1.40654	1.31971	0.409359	0.25284	0.408222	0.524857		1.15974	0.416819	0.524	0.612023	0.589768	0.242997	0.460856						0.353255	0.61399	0.283251	0.827094	0.576948	0.378891	1.16059	0.607928		1.09362	0.767313	0.824151	0.676532	0.560555	0.314253	0.688363	0.248082	0.372123	0.471082	0.541243
	0.480352	0.434604	0.578819	0.644594	0.498814	0.386581		0.972421	0.529759	0.20468	0.454876	0.664818		1.40291	0.452546	0.53591	0.545257	0.7233	0.268135	0.578165						0.51306	0.420541	0.487192	0.815764	0.490836	0.473614	1.12374	0.635561		0.998894	0.717579	0.738894	0.705526	0.541225	0.448932	0.673398	0.358341	0.344558	0.461059	0.441013
	0.514663	0.468915	0.565664	0.34203	0.261877	0.436462		0.937691	0.577919	0.722399	0.559847	0.396558		1.40291	0.440637	0.404909	0.344958	0.623151	0.385443	0.435719						0.580347	0.437363	0.339902	0.804434	0.344446	0.421947	1.11453	0.460551		0.990283	0.696265	0.745998	0.628208	0.579884	0.426486	0.703327	0.289429	0.399688	0.390898	0.501151
	0.606158	0.400293	0.618284	0.684059	0.36164	0.37411		0.972421	0.529759	0.469559	0.396558	0.80478		1.38421	0.488273	0.309637	0.500746	0.556384	0.410581	0.42734						0.40372	0.454185	0.498522	0.827094	0.430558	0.180834	1.06848	0.515817		0.998894	0.639427	0.753103	0.560555	0.618543	0.351664	0.650952	0.289429	0.275647	0.350806	0.380875
	0.480352	0.446041	0.552509	0.697214	0.174585	0.137174		1.14607	0.601999	0.481599	0.408222	0.781453			0.464455	0.53591	0.222554	0.500746	0.310031	0.511132						0.639223	0.487828	0.385222	0.725124	0.559725	0.361669	0.957947	0.525028		1.00751	0.575484	0.817046	0.773179	0.666867	0.329217	0.725774	0.523729	0.358341	0.310713	0.290667
	0.365982	0.125806	0.749834	0.460424	0.137174	0.486343		1.1808	0.614039	0.409359	0.629828	0.513193			0.559728	0.595455	0.322703	0.489618	0.343547	0.511132						0.538293	0.471006	0.464532	0.691133	0.542503	0.37028	0.930313	0.276331		0.912783	0.682056	0.745998	0.647538	0.492902	0.44145	0.74822	0.482382	0.330776	0.370852	0.43099
	0.354545	0.182991	0.710369	0.736679	0.36164	0.498814		1.476	0.650159	0.794639	0.594838	0.816444			0.250091	0.416819	0.367214	0.645406	0.125688	0.20948						0.529882	0.50465	0.373892	0.702463	0.44778	0.387502	0.911891	0.571084		0.930005	0.539961	0.738894	0.763515	0.608879	0.433968	0.725774	0.509946	0.344558	0.270621	0.53122
	0.434604	0.480352	0.697214	0.697214	0.174585	0.211996		1.64964	0.710359	0.589959	0.618165	0.839771			0.214364	0.166727	0.422852	0.567512	0.268135	0.284893						0.672866	0.538293	0.634483	0.600493	0.413336	0.22389	0.884258	0.340808		1.11084	0.632322	0.738894	0.666867	0.57022	0.321735	0.718292	0.675335	0.110259	0.310713	0.501151
	0.137243	0.26305	0.920849	0.631439	0.236936	0.299288				0.529759	0.606501	0.828107			0.262	0.0714546	0.233681	0.623151	0.192722	0.284893						0.773796	0.580347	0.668473	0.509853	0.473614	0.172223	0.828992	0.221065		1.11084	0.532856	0.753103	0.715191	0.686197	0.426486	0.733256	0.592641	0.206735	0.280644	0.491128
	0.251613	0.114369	0.973469	0.578819	0.224466	0.561165				0.565879	0.653155	0.641492			0.452546	0.559728	0.43398	0.634278	0.217859	0.293272						0.807439	0.664455	0.623153	0.396552	0.525281	0.396113	1.03163	0.350019		0.96445	0.603903	0.760208	0.444578	0.541225	0.37411	0.770667	0.551293	0.316994	0.30069	0.491128
	0.365982	0.354545	0.986624	0.526199	0.399051	0.498814				0.409359	0.793117	0.629828			0.357273	0.273909	0.500746	0.300448	0.410581	0.31841						0.748564	0.681277	0.611823	0.487192	0.275557	0.421947	1.01321	0.598717		1.01612	0.582589	0.774417	0.541225	0.512231	0.261877	0.793114	0.758029	0.330776	0.280644	0.380875
	0.285924	0.560411	1.18395	0.815609	0.311758	0.648458				0.722399	0.76979	0.629828			0.393	0.250091	0.311575	0.523001	0.31841	0.326789						0.883137	0.546704	0.804434	0.487192	0.482225	0.198057	0.948736	0.405285		0.861116	0.561275	0.667846	0.608879	0.454243	0.419003	0.785631	0.799376	0.344558	0.230529	0.491128
	0.14868	0.571847	1.17079	0.934004	0.411521	0.586106				0.565879	0.816444	0.653155			0.131	0.369182	0.43398	0.278192	0.368685	0.259755						0.925191	0.664455	0.974385	0.430542	0.232501	0.44778	0.948736	0.26712		0.835282	0.632322	0.781522	0.473572	0.599214	0.276842	0.478861	0.785593	0.468599	0.30069	0.461059
	0.240176	0.503226	1.18395	0.907694	0.399051	0.34917				0.650159	1.02639	0.676482			0.404909	0.202455	0.422852	0.567512	0.201101	0.343547						0.899958	0.428952	0.940395	0.464532	0.396113	0.387502	0.90268	0.202643		0.843894	0.461809	0.696265	0.75385	0.502567	0.351664	0.471379	0.82694	0.399688	0.10023	0.390898
	0.274487	0.41173	1.1971	0.907694	0.473873	0.461403				0.770559	0.956406	0.699809			0.345364	0.369182	0.456235	0.244809	0.377064	0.335168						0.992477	0.529882	1.00837	0.430542	0.353058	0.430558	0.90268	0.26712		0.843894	0.504437	0.70337	0.773179	0.38659	0.516272	0.740738	0.840723	0.427252	0.0501151	0.220506
	0.285924	0.365982		0.841919	0.523754	0.461403				0.746479	1.04971	0.851434			0.190546	0.333455	0.333831	0.122405	0.343547	0.393823						0.992477	0.496239	1.06503	0.317242	0.198057	0.335835	0.875047	0.506606		0.843894	0.504437	0.674951	0.744185	0.425249	0.359146	0.57613	0.758029	0.482382	0.10023	0.150345
	0.400293	0.640469		1.01293	0.573636	0.623517				0.951158	0.968069	0.874761			0.333455	0.357273	0.478491	0.311575	0.385443	0.460856						1.04294	0.597169	1.0537	0.328572	0.344446	0.404724	0.782937	0.478973		0.800838	0.497332	0.68916	0.657202	0.463908	0.531236	0.411521	0.771811	0.523729	0.290667	0.110253
	0.365982	0.743402		0.960314	0.785631	0.72328				0.963198	0.979732	0.76979			0.238182	0.273909	0.57864	0.178043	0.217859	0.159205						1.11023	0.664455	1.24631	0.294581	0.266946	0.378891	0.764515	0.54345		0.775004	0.447599	0.710475	0.811838	0.454243	0.531236	0.389075	1.04746	0.785593	0.270621	0.400921
	0.354545	0.571847		0.907694	0.673398	0.810572				0.854839	0.968069	0.874761			0.333455	0.559728	0.500746	0.222554	0.385443	0.385443						1.1691	0.706509	1.2803	0.237931	0.155001	0.353058	0.71846	0.617139		0.766393	0.532856	0.738894	0.889156	0.512231	0.553683	0.381592	1.24041	0.785593	0.160368	0.160368
	0.41173	0.663343			0.773161	0.710809				0.878919	1.07304	0.758126			0.404909	0.500182	0.456235	0.534129	0.301651	0.385443						1.16069	0.571936	1.43892	0.294581	0.180834	0.344446	0.71846	0.331597		0.74056	0.412075	0.724684	0.840832	0.541225	0.665916	0.523754	1.41958	0.799376	0.230529	0.340783
	0.434604	0.468915			0.685869	0.710809				0.806679	1.27132	0.874761			0.416819	0.416819	0.322703	0.456235	0.502752	0.284893						1.16069	0.723331	1.74483	0.385222	0.430558	0.404724	0.672405	0.193432		0.81806	0.397866	0.68916	0.869827	0.589549	0.650952	0.419003	1.39202	0.840723	0.380875	0.170391
	0.331672	0.720528			0.985157	0.73575				0.758519	1.15468	0.76979			0.488273	0.428728	0.356086	0.556384	0.477615	0.242997							0.471006	1.99409	0.385222	0.266946	0.327224	0.515817	0.598717		0.81806	0.355237	0.639427		0.357595	0.553683	0.770667	1.37823	0.771811	0.441013	0.170391
	0.457478	0.789149			0.910335	0.910335				0.770559	1.16635	0.793117			0.547819	0.690728	0.600895	0.556384	0.41896	0.42734							0.706509		0.385222	0.430558	0.327224	0.663194	0.534239		0.697504	0.341028	0.618113		0.36726	0.389075	0.770667		0.813158	0.360829	0.270621
	0.537537	0.743402			0.972687	0.935275				0.782599	1.15468	0.816444			0.595455	0.607364	0.489618	0.122405	0.31841	0.276514							0.445774		0.181281	0.206668	0.387502	0.801359	0.248698		0.697504	0.397866	0.646532		0.405919	0.583612	0.793114		0.895852	0.420967	0.30069
	0.491789	0.731965			1.12233	0.860453				0.939118	1.28298	0.781453			0.655001	0.607364	0.745555	0.356086	0.335168	0.184343							0.395309		0.328572	0.404724	0.215279	0.690827	0.211854		0.697504	0.440494	0.603903		0.376925	0.463897	0.57613		0.909634	0.360829	0.310713
	0.548974	0.731965			1.37174	0.847983				0.927079	1.27132	0.874761			0.726455		0.712172	0.511874	0.536269	0.150826							0.521471		0.215271	0.129167	0.439169	0.653983	0.478973		0.697504	0.468913	0.596799		0.541225	0.621023	0.621023			0.461059	0.340783
	0.571847	0.743402			1.48397					0.890959	1.38795	0.886425			0.726455		0.645406	0.333831	0.41896	0.284893							0.437363		0.283251	0.120556	0.378891	0.635561	0.635561		0.757782	0.497332	0.603903		0.502567	0.703327	0.635987			0.451036	0.340783
	0.503226	0.914956								0.915039	1.38795	0.909752			0.702637		0.767811	0.634278	0.511132	0.343547							0.336433		0.271921	0.344446	0.353058	0.653983	0.561872		0.706115	0.326818	0.611008		0.473572	0.583612	0.778149			0.390898	0.230529
	0.537537	0.903519								0.890959	1.38795	0.886425			0.762182		0.712172	0.745555	0.393823	0.452477							0.370076		0.249261	0.155001	0.198057	0.644772	0.700038		0.645837	0.518646	0.632322		0.454243	0.546201	0.755703			0.541243	0.310713
	0.537537	0.880645								0.890959	1.50459	0.909752			0.821728		0.901343	0.634278	0.444098	0.242997							0.40372		0.317242	0.292779	0.180834	0.525028	0.396074		0.645837	0.468913	0.56838		0.357595	0.808078	0.419003			0.591358	0.441013
	0.651906	0.892082								0.927079	1.49293	0.956406			0.881273		0.589768	0.689917	0.477615	0.284893							1.13546		0.283251	0.292779	0.189445	0.54345	0.644772		0.766393	0.447599	0.575484		0.628208	0.897864	0.493825			0.641473	0.310713
	0.731965	0.869208								0.878919		1.03805			0.940819		0.567512	0.523001	0.62844	0.310031							1.1691		0.249261	0.387502	0.155001	0.414496	0.552661		0.783615	0.41918	0.582589		0.55089	0.718292	0.733256			0.681565	0.571312
	0.67478	0.880645								0.902999		1.04971			1.15518		0.701044	0.634278	0.494373	0.460856							1.085		0.385222	0.353058	0.189445	0.497395	0.460551		0.620003	0.476018	0.68916		0.521896	0.785631	0.613541			0.551266	0.53122
	0.754839									1.01136		1.03805			1.20282		0.734428	0.656534	0.611682	0.351927							1.10182		0.396552	0.37028	0.232501	0.488184	0.414496		0.568336	0.206038	0.667846		0.434913	0.725774	0.478861			0.561289	0.451036
	0.720528									1.01136		0.956406			1.31		0.790066	0.600895	0.460856	0.31841							1.09341		0.385222	0.232501	0.327224	0.497395	0.54345		0.59417	0.198933	0.561275		0.396254	0.703327	0.680881			0.591358	0.441013
	0.754839											0.968069			1.35764		1.046	0.623151	0.41896	0.301651							1.085		0.283251	0.37028	0.430558	0.368441	0.396074		0.59417	0.390761	0.682056		0.57022	0.920311	0.613541			0.751726	0.701611
	0.880645											0.991396			1.441		1.03488	0.556384	0.460856	0.435719							0.925191		0.339902	0.284168	0.361669	0.497395	0.405285		0.637226	0.234457	0.646532		0.454243	0.852971	0.688363			0.741703	0.561289
	0.995015														1.45291		1.37983	0.523001	0.452477	0.259755							0.942013		0.317242	0.318613	0.421947	0.313175	0.506606		0.611392	0.355237	0.603903		0.502567	0.845489	0.695845			0.741703	0.601381
	1.13226														1.46482		1.37983	0.589768	0.519511	0.469236							1.02612		0.373892	0.335835	0.404724	0.248698	0.561872		0.525281	0.291295	0.547065		0.492902	0.920311	0.606059			0.761749	0.83191
	1.23519														1.45291		1.37983	0.511874	0.52789	0.343547							0.975656		0.487192	0.37028	0.421947	0.294753	0.617139		0.542503	0.369447	0.539961		0.376925	1.01758	0.591094			0.922117	0.83191
	1.24663														1.572		1.37983	0.534129	0.485994	0.42734							0.942013		0.555173	0.456391	0.465003	0.313175	0.525028		0.490836	0.404971	0.468913		0.541225	1.12233	0.546201			0.821887	0.811864
	1.23519																	0.756683	0.544648	0.452477							0.967245		0.634483	0.396113	0.482225	0.202643	0.607928		0.490836	0.0994665	0.532856		0.425249	0.987651	0.64347			0.96221	0.83191
	1.33812																	0.767811	0.578165	0.494373							0.967245		0.509853	0.439169	0.51667	0.119743	0.644772		0.508058	0.241561	0.525751		0.125642	1.00262	0.538719			0.952187	0.922117
	1.33812																	0.879087	0.703853	0.511132							0.471006		0.543843	0.525281	0.353058	0.377652	0.690827		0.499447	0.291295	0.525751		0.531561	0.942758	0.561165			0.982256	0.972233
																		0.890215	0.569786	0.368685							0.41213		0.532513	0.508058	0.378891	0.101321	0.727671		0.439169	0.319714	0.539961		0.251283	0.957722	0.531236			0.982256	1.0023
																		1.00149	0.687095	0.586544							0.395309		0.623153	0.439169	0.318613	0.35923	0.681616		0.482225	0.0923617	0.575484		0.347931	1.29442	0.404039			1.0023	0.952187
																			0.687095	0.435719							0.51306		0.702463	0.465003	0.335835	0.294753	0.746093		0.482225	0.41918	0.618113		0.405919	1.15974	0.419003			0.972233	1.04239
																			0.728991	0.393823							0.538293		0.691133	0.421947	0.327224	0.257909	0.782937		0.439169	0.1492	0.611008		0.57022	1.29442	0.44145			1.07246	1.05242
																			0.712233	0.62844							0.546704		0.713794	0.473614	0.353058	0.45134	0.617139		0.430558	0.26998	0.646532		0.579884	1.27197	0.501308			1.0023	1.15265
																			0.720612	0.511132							0.538293		0.770444	0.602781	0.421947	0.386863	0.653983		0.44778	0.355237	0.518646		0.444578		0.64347			1.16267	1.3932
																			0.754129	0.435719							0.546704		0.827094	0.559725	0.508058	0.331597	0.635561		0.430558	0.412075	0.667846		0.512231		0.598576			1.15265	1.51348
																			0.804404	0.42734							0.487828		0.827094	0.59417	0.353058	0.396074	0.700038		0.456391	0.127885	0.539961		0.463908		0.57613			1.12258
																			0.821162	0.444098							0.50465		0.815764	0.706115	0.559725	0.248698	0.653983		0.482225	0.348133	0.539961		0.541225		0.568647			1.12258
																			0.8463	0.42734							0.51306		0.815764	0.67167	0.576948	0.294753			0.413336	0.312609	0.539961		0.357595		0.57613			1.25288
																			0.829541	0.485994							0.61399		0.815764	0.67167	0.611392	0.405285			0.421947	0.206038	0.511542		0.405919		0.591094			1.22281
																			0.787645	0.561407							0.61399		0.827094	0.766393	0.465003	0.303964			0.387502	0.43339	0.525751		0.502567		0.493825			1.22281
																			0.804404	0.586544							0.571936		0.940395	0.775004	0.525281	0.294753			0.387502	0.390761	0.518646		0.328601		0.538719			1.20276
																			0.796025	0.561407							1.11023		0.940395	0.775004	0.637226	0.478973			0.318613	0.227352	0.447599		0.38659		0.471379			1.27292
																			0.812783	0.620061							1.12705		0.929065	0.766393	0.482225	0.589506			0.44778	0.333923	0.43339		0.454243		0.486343			1.35311
																				0.569786							1.12705		0.951725	0.766393	0.439169	0.700038			0.378891	0.298399	0.454704		0.589549		0.471379			1.44331
																				0.502752							0.41213		0.929065	0.766393	0.482225	0.653983			0.396113	0.362342	0.476018		0.338266		0.389075			1.46336
																				0.502752							0.361666		0.917735	0.843894	0.559725	0.81057			0.378891	0.454704	0.476018		0.396254		0.523754			1.42327
																				0.519511							0.454185		0.917735	0.852505	0.654448	0.663194			0.378891	0.426285	0.390761		0.280277		0.501308			1.3932
																				0.594924							0.50465		0.929065	0.852505	0.654448	0.386863			0.215279	0.476018	0.504437		0.492902		0.516272			1.5235
																				0.544648							0.462595			0.835282	0.59417	0.506606			0.344446	0.547065	0.412075		0.299607		0.50879			1.57361
																				0.561407							0.538293			0.886949	0.645837	0.506606			0.335835	0.476018	0.41918		0.444578		0.404039			1.64377
																				0.720612							0.51306			0.904172	0.663059	0.377652			0.378891	0.532856	0.41918		0.57022		0.463897			1.57361
																				0.687095							1.03453			0.912783	0.663059	0.405285			0.396113	0.41918	0.447599		0.531561		0.366628			1.6538
																				0.728991							0.370076			0.904172	0.680282	0.580295			0.301391	0.589694	0.596799		0.560555		0.478861			1.58364
																				0.594924							0.462595			0.990283	0.723337	0.515817			0.172223	0.454704	0.461809		0.599214		0.389075			1.62373
																				0.653578							0.41213			0.990283	0.585559	0.488184			0.327224	0.476018	0.426285		0.502567		0.37411			1.58364
																				0.661957							0.479417			0.981672	0.757782	0.478973			0.327224	0.547065	0.454704		0.531561		0.396557			1.63375
																				0.645199							0.471006			1.07639	0.757782	0.607928			0.275557	0.532856	0.355237		0.444578		0.419003			1.63375
																				0.586544							0.471006			1.07639	0.81806	0.552661			0.258335	0.653637	0.397866		0.483237		0.463897			1.66382
																				0.611682							0.428952			1.06778	0.67167	0.552661			0.327224	0.596799	0.333923		0.531561		0.419003			1.64377
																				0.594924							0.454185			1.08501	0.766393	0.690827			0.284168	0.646532	0.497332		0.531561		0.269359			1.75403
																				0.678716							1.53077				0.81806	0.62635			0.327224	0.667846	0.461809		0.560555		0.291806			1.85426
																				0.703853							0.723331				0.852505	0.598717			0.310002	0.70337	0.412075		0.444578		0.389075			1.94447
																				0.8463							0.681277				0.843894	0.672405			0.310002	0.710475	0.383656		0.521896		0.231948			1.98456
																				0.804404							0.605579				0.835282	0.911891			0.318613	0.618113	0.376552		0.541225		0.284324			1.92442
																				0.837921							0.723331				0.852505	1.04085			0.310002	0.774417	0.376552		0.473572		0.209502			2.07476
																				0.821162							0.748564				0.843894	1.004			0.310002	0.795732	0.596799		0.541225		0.329217			2.09481
																				0.779266							0.773796				0.783615	0.921102			0.335835	0.774417	0.426285		0.541225		0.411521			2.16497
																				0.745749							0.756974				0.869727	0.911891			0.335835	0.824151	0.575484		0.492902		0.381592			2.30529
																				0.787645							0.395309				0.921394	1.09611			0.258335	0.873884	0.369447		0.512231		0.366628			2.45564
																				0.762508							0.445774				0.843894	0.709249			0.318613	0.909408	0.376552		0.57022		0.44145			2.48571
																				0.863058							0.471006				0.878338	0.801359			0.292779	0.895198	0.561275		0.589549		0.30677
																				0.837921							0.51306				0.89556	0.819781			0.327224	0.888093	0.447599		0.647538		0.276842
																				0.829541							0.311201				0.912783	0.819781			0.266946	0.98756	0.497332		0.666867		0.389075
																				0.829541							0.319611				0.912783	0.921102			0.327224	0.966246	0.596799		0.705526		0.396557
																				0.8463							0.353255				0.973061	0.967158			0.318613	0.97335	0.56838		0.55089		0.224466
																				0.896575							1.11864				0.938616	0.957947			0.301391	1.03729	0.348133		0.57022		0.142162
																				0.879817							1.12705				0.904172	0.893469			0.172223	1.0444	0.539961		0.589549		0.269359
																				0.94685							1.12705				0.938616	0.967158			0.327224	1.10834	0.589694		0.599214		0.216984
																				1.03064							1.12705				0.904172	0.930313			0.378891	1.11545	0.412075		0.628208		0.231948
																				0.980367							1.13546				0.930005	1.22507			0.353058	1.10124	0.312609		0.705526		0.261877
																				0.988746							1.13546				0.912783	1.20664			0.353058	1.12965	0.404971		0.647538		0.276842
																				0.963609							1.14387				0.955839	1.03163			0.301391	1.17939	0.26998		0.647538		0.351664
																				1.13119							1.15228				0.96445	1.10532			0.378891	1.17228	0.206038		0.705526		0.254395
																				1.12281							0.790618				0.955839	1.17901			0.439169	1.1936	0.483123		0.695861		0.284324
																				1.13119							0.731742				0.955839	1.1698			0.44778		0.227352		0.73452		0.37411
																				1.20661							0.81585				0.998894	1.18822			0.413336		0.326818		0.73452		0.381592
																											0.841083				0.998894	1.26191			0.413336		0.312609		0.773179		0.261877
																											0.81585					1.27112			0.542503		0.248666				0.433968
																											0.807439								0.456391		0.26998				0.411521
																											0.328022								0.51667		0.447599				0.351664
																											0.471006								0.482225		0.476018				0.478861
																											0.437363								0.490836		0.156304				0.231948
																											0.41213								0.533892		0.582589				0.224466
																											0.395309								0.551114		0.255771				0.224466
																											0.311201								0.611392		0.291295				0.20202
																											0.546704								0.559725		0.312609				0.419003
																											0.479417								0.559725		0.220247				0.0972686
																											1.05135								0.680282		0.113676				0.261877
																											1.04294								0.59417		0.113676				0.284324
																											1.05135								0.620003		0.532856				0.261877
																											1.05135								0.654448		0.291295				0.404039
																											1.04294								0.663059		0.412075				0.448932
																											1.05135								0.731948		0.170514				0.336699
																											1.05976								0.731948		0.26998				0.37411
																											1.06817								0.688893		0.454704				0.314253
																											1.06817								0.757782		0.518646				0.336699
																											0.824261								0.757782		0.277085				0.321735
																											0.866315								0.766393		0.291295				0.463897
																											0.891548								0.886949		0.582589				0.463897
																											0.883137								0.81806		0.518646				0.463897
																											0.538293								0.869727		0.611008				0.411521
																											0.529882								0.809449		0.412075				0.426486
																											0.454185								0.81806		0.625218				0.448932
																											0.378487								0.81806		0.355237				0.658434
																											0.344844								0.835282		0.575484				0.606059
																											0.496239								0.843894		0.518646				0.538719
																											0.395309								0.843894		0.483123				0.553683
																											0.975656								0.843894		0.632322				0.583612
																											0.967245								0.912783		0.440494				0.389075
																											0.975656								0.886949		0.341028				0.463897
																											0.984067								0.89556		0.582589				0.478861
																											0.832672								0.904172		0.532856				0.478861
																											0.647634								0.904172		0.667846				0.44145
																											0.462595								0.904172		0.674951				0.433968
																											0.437363								0.912783		0.369447				0.493825
																											0.428952								0.912783		0.28419				0.486343
																											0.328022								0.981672		0.191828				0.486343
																											0.588758								0.96445		0.163409				0.516272
																											0.471006								0.96445		0.277085				0.538719
																											0.370076								0.973061		0.156304				0.523754
																											0.109341								0.973061		0.127885				0.538719
																											0.462595								0.973061		0.55417				0.50879
																											0.218681								0.973061		0.156304				0.523754
																											0.30279								0.981672		0.596799				0.561165
																											0.353255								0.973061		0.468913				0.688363
																											0.496239								1.04195		0.319714				0.695845
																											0.50465								1.04195		0.376552				0.740738
																											0.386898								1.04195		0.511542				0.718292
																											0.445774								1.05056		0.333923				0.695845
																											0.40372								1.13667		0.476018				0.703327
																											0.891548								1.13667		0.312609				0.830525
																											0.908369								1.12806		0.220247				0.81556
																											0.866315								1.13667		0.476018				0.778149
																											0.975656								1.12806		0.589694				0.823042
																											0.874726								1.12806		0.326818				0.8829
																											0.883137										0.326818				0.935275
																											0.891548										0.362342				0.583612
																											0.967245										0.447599				0.57613
																											0.883137										0.312609				0.658434
																											0.874726										0.589694				0.658434
																											0.874726										0.682056				0.718292
																											1.085										0.490228				0.725774
																											1.085										0.70337				0.733256
																											0.891548										0.724684				0.733256
																											0.899958										0.639427				0.740738
																											0.91678										0.618113				0.785631
																											0.790618										0.575484				0.785631
																											0.925191										0.774417				0.785631
																											0.824261										0.667846				0.793114
																											0.832672										0.298399				0.867936
																											0.799028										0.404971				0.867936
																											0.81585										0.625218				0.905347
																											0.841083										0.454704				0.905347
																											0.874726										0.43339				0.935275
																											0.857904										0.383656				0.95024
Q1	0.428886	0.480352	0.486734	0.427537	0.405286	0.45205	0.329928	0.74668	0.382269	0.433439	0.390727	0.606501	0.402168	0.5939	0.416819	0.369182	0.456235	0.523001	0.381254	0.395917							0.81585										0.369447				0.935275
Q3	0.952126	0.857771	0.782721	0.716947	1.05374	0.720162	0.677222	1.08095	0.605009	0.878919	1.06138	0.874761	0.74822	1.18312	0.940819	0.726455	0.767811	0.826231	0.687095	0.693379							0.756974										0.362342				0.942758
																											0.731742										0.603903				0.95024
																											0.942013										0.625218				0.942758
																											0.992477										0.476018				0.935275
																											0.765385										0.55417				0.957722
	AVERAGE Q1	SD Q1	AVERAGE Q3	SD Q3																							0.71492										0.426285				0.965204
SMG7	0.408031	0.0432718	0.827614	0.162587																							0.706509										0.518646				0.957722
RBP47b	0.502856	0.116319	0.85587	0.163433																							0.71492										0.561275				1.01758
																											0.723331										0.56838				1.01758
	AVERAGE Q1	SD Q1	AVERAGE Q3	SD Q3																							0.748564										0.824151				1.0101
SMG7	0.408031	0.0432718	0.419584	0.162587																							0.672866										0.795732				1.0101
RBP47b	0.502856	0.116319	0.353014	0.163433																							0.681277										0.745998				1.0101
																											0.689688										0.845465				1.04751
																											0.81585										0.866779				1.04751
																								TTEST			0.790618										0.895198				1.05499
Q1 A	0.428886		0.486734		0.405286		0.329928		0.382269		0.390727		0.402168		0.416819		0.456235		0.381254		0			0.224312			0.664455										0.859674				1.12233
Q1 B		0.480352		0.427537		0.45205		0.74668		0.433439		0.606501		0.5939		0.369182		0.523001		0.395917		0					0.176627										0.916512				1.13729
																											0.353255										0.916512				1.13729
Q3 A	0.952126		0.782721		1.05374		0.677222		0.605009		1.06138		0.74822		0.940819		0.767811		0.687095		0			0.841437			0.361666										0.909408				0.860453
Q3 B		0.857771		0.716947		0.720162		1.08095		0.878919		0.874761		1.18312		0.726455		0.826231		0.693379		0					0.378487										0.56838				0.852971
																											0.378487										0.561275				0.852971
																											0.370076										0.603903				0.852971
																											0.218681										0.625218				0.860453
																											0.168217										0.625218				0.867936
																											0.386898										0.632322				0.875418
																											0.41213										0.667846				0.935275
																											0.193449										0.710475				0.927793
																											0.437363										0.70337				0.927793
																											0.378487										0.70337				0.935275
																											0.420541										0.70337				0.935275
																											0.328022										0.70337
																											0.395309										0.717579
																											0.277557										0.717579
																											0.361666										0.724684
																											0.807439										0.724684
																											0.370076										0.83836
																											0.344844										0.767313
																											0.336433										0.774417
																											0.395309										0.944931
																											0.319611										0.944931
																											0.319611										0.923617
																											0.269146										0.980455
																											0.336433										0.98756
																											0.227092										0.980455
																											0.723331										1.01598
																											0.790618										1.01598
																											0.756974										1.01598
																											0.765385										1.00887
																											0.378487										0.994665
																											0.210271										0.831255
																											0.428952										0.83836
																											0.370076										0.845465
																											0.344844										0.959141
																											0.210271										0.930722
																											0.243914										0.909408
																											0.168217										0.909408
																											0.664455										0.98756
																											0.698099										0.980455
																											1.45507										0.980455
																											1.46348										0.980455
																											1.45507
																											1.44666
																											1.45507
																											1.44666
																											1.37938
																											1.37938
																											1.37938
																											1.31209
																											1.30368
																											1.28686
																											1.30368
																											1.29527
																											1.29527
																											1.29527
																											1.20275
																											1.20275
																											1.22798
																											1.21957
																											1.22798
																											1.21957
																											0.866315
																											0.866315
																											0.891548
																											0.647634
																											0.698099
																											0.71492
																											0.874726
																											0.849493
																											0.471006
																											0.311201
																											0.555115
																											0.353255
																											0.437363
																											0.285968
																											0.336433
																											0.395309
																											0.51306
																											0.841083
																											0.81585
																											0.824261
																											0.824261
																											0.824261
																											0.824261
																											0.689688
																											0.538293
																											0.294379
																											0.344844
																											0.243914
																											0.428952
																											0.260736
																											0.386898
																											0.496239
																											0.462595
																											0.487828
																											0.521471
																											0.782207
																											0.756974
																											0.748564
																											0.723331
																											0.799028
																											0.799028
																											0.765385
																											0.689688
																											0.773796
																											0.782207
																											0.437363
																											0.462595
																											0.386898
																											0.420541
																											0.462595
																											0.462595
																											0.487828
																											0.681277
																											0.681277
																											0.681277
																											0.681277
																											0.740153
																											0.689688
																											0.681277
																											0.664455
																											0.61399
																											0.723331
																											0.386898
																											0.454185
																											0.471006
																											0.41213
																											0.471006
																											0.471006
																											0.428952
																											0.445774
																											0.496239
																											0.51306
																											0.563525
																											0.580347
																											0.61399
																											0.630812
																											0.630812
																											0.807439
																											0.765385
																											0.71492
																											0.647634
																											0.639223
																											0.555115
																											0.630812
																											0.622401
																											0.622401
																											0.639223
																											0.681277
																											0.731742
																											0.723331
																											0.765385
																											0.61399
																											0.790618
																											0.639223
																											0.639223
																											0.639223
																											0.605579
																											0.622401
																											0.61399
																											0.529882
																											0.51306
																											0.538293
																											0.563525
																											0.563525
																											0.748564
																											0.765385
																											0.462595
																											0.597169
																											0.487828
																											0.496239
																											0.496239
																											0.529882
																											0.706509
																											0.546704
																											0.50465
																											0.538293
																											0.420541
																											0.471006
																											0.395309
																											0.588758
																											0.546704
																											0.487828
																											0.454185
																											0.445774
																											0.445774
																											0.799028
																											0.824261
																											0.782207
																											0.799028
																											0.773796
																											0.773796
																											0.193449
																											0.176627
																											0.185038
																											0.151395
																											0.185038
																											0.227092
																											0.319611
																											0.420541
																											0.353255
																											0.41213
																											0.395309
																											0.218681
																											0.630812
																											0.563525
																											0.639223
																											0.41213
																											0.454185
																											0.471006
																											0.50465
																											0.344844
																											0.20186
																											0.210271
																											0.0672866
																											0.126162
																											0.538293
																											0.580347
																											0.370076
																											0.311201
																											0.328022
																											0.319611
																											0.344844
																											0.41213
																											0.193449
																											0.20186
																											0.454185
																											0.496239
																											0.344844
																											0.546704
																											0.563525
																											0.597169
																											0.454185
																											0.51306
																											0.210271
																											0.285968
																											0.370076
																											0.420541
																											1.17752
																											1.20275
																											1.14387
																											1.15228
																											1.13546
																											1.09341
																											1.05976
																											1.03453
																											0.992477
																											0.967245
																											1.00089
																											0.967245
																											0.975656
																											0.908369
																											0.950423
																											0.908369
																											0.925191
																											0.942013
																											0.925191
																											0.91678
																											0.605579
																											0.630812
																											0.597169
																											0.454185
																											0.471006
																											0.496239
																											0.563525
																											0.723331
																											0.672866
																											0.647634
																											0.639223
																											0.647634
																											0.664455
																											0.479417
																											0.496239
																											0.51306
																											0.521471
																											0.546704
																											0.61399
																											0.605579
																											0.555115
																											0.580347
																											0.580347
																											0.622401
																											0.597169
																											0.555115
																											0.605579
																											0.529882
																											0.546704
																											0.563525
																											0.563525
																											0.61399
																											0.605579
																											0.639223
																											0.639223
																											0.672866
																											0.51306
																											0.529882
																											0.479417
																											0.479417
																											0.529882
																											0.437363
																											0.588758
																											0.563525
																											0.580347
																											0.571936
																											0.496239
																											0.487828
																											0.428952
																											0.471006
																											0.471006
																											0.428952
																											0.420541
																											0.437363
																											0.420541
																											0.445774
																											0.471006
																											0.454185
																											0.521471
																											0.41213
																											0.538293
																											0.437363
																											0.420541
																											0.445774
																											0.471006
																											0.521471
																											0.40372
																											0.41213
																											0.378487
																											0.378487
																											0.311201
																											0.437363
																											0.370076
																											0.706509
																											0.50465
																											0.681277
																											0.437363
																											0.445774
																											0.664455
																											0.529882
																											0.588758
																											0.706509
																											0.672866
																											0.41213
																											0.639223
																											0.698099
																											0.487828
																											0.370076
																											0.479417
																											0.319611
																											0.243914
																											0.571936
																											0.269146
																											0.386898
																											0.370076
																											0.294379
																											0.319611
																											0.529882
																											0.563525
																											0.185038
																											0.689688
																											0.30279
																											0.344844
																											0.370076
																											0.260736
																											0.134573
																											0.134573
																											0.630812
																											0.344844
																											0.487828
																											0.20186
																											0.319611
																											0.538293
																											0.61399
																											0.328022
																											0.344844
																											0.622401
																											0.647634
																											0.639223
																											0.672866
																											0.51306
																											0.471006
																											0.51306
																											0.622401
																											0.386898
																											0.622401
																											0.471006
																											0.428952
																											0.471006
																											0.243914
																											0.260736
																											0.294379
																											0.319611
																											0.243914
																											0.361666
																											0.445774
																											0.420541
																											0.41213
																											0.41213
																											0.546704
																											0.639223
																											0.639223
																											0.580347
																											0.630812
																											0.647634
																											0.319611
																											0.319611
																											0.41213
																											0.386898
																											0.647634
																											0.664455
																											0.706509
																											0.571936
																											0.740153
																											0.328022
																											0.740153
																											0.799028
																											0.656044
																											0.748564
																											0.799028
																											0.479417
																											0.479417
																											0.487828
																											0.51306
																											0.471006
																											0.496239
																											0.185038
																											0.126162
																											0.0925191
																											0.336433
																											0.908369
																											0.824261
																											0.857904
																											0.832672
																											0.81585
																											0.765385
																											0.756974
																											0.782207
																											0.765385
																											0.824261
																											0.756974
																											0.782207
																											0.807439
																											0.765385
																											0.756974
																											0.664455
																											0.71492
																											0.740153
																											0.773796
																											1.15228
																											1.15228
																											1.14387
																											1.14387
																											1.14387
																											0.605579
																											0.622401
																											0.689688
																											0.71492
																											0.471006
																											0.30279
																											0.328022
																											0.437363
																											0.260736
																											0.319611
																											0.235503
																											0.370076
																											0.462595
																											0.428952
																											0.41213
																											0.496239
																											0.386898
																											0.370076
																											0.370076
																											0.210271
																											0.336433
																											0.328022
																											0.370076
																											0.386898
																											0.344844
																											0.311201
																											0.437363
																											0.445774
																											0.294379
																											0.168217
																											0.319611
																											0.319611
																											0.269146
																											0.252325
																											0.319611
																											0.277557
																											0.252325
																											0.159806
																											0.319611
																											0.30279
																											0.30279
																											0.311201
																											0.30279
																											0.30279
																											0.328022
																											0.328022
																											0.252325
																											0.30279
																											0.243914
																											0.260736
																											0.294379
																											0.311201
																											0.311201
																											0.285968
																											0.319611
																											0.260736
																											0.689688
																											0.61399
																											0.723331
																											0.487828
																											0.740153
																											0.420541
																											0.681277
																											0.61399
																											0.571936
																											0.748564
																											0.521471
																											0.40372
																											0.689688
																											0.630812
																											0.790618
																											0.799028
																											0.437363
																											0.336433
																											0.227092
																											0.193449
																											0.328022
																											0.185038
																											0.151395
																											0.656044
																											0.185038
																											0.706509
																											0.555115
																											0.378487
																											0.445774
																											0.605579
																											0.395309
																											0.563525
																											0.370076
																											0.260736
																											0.563525
																											0.698099
																											0.386898
																											0.386898
																											0.428952
																											0.529882
																											0.370076
																											0.698099
																											0.479417
																											0.555115
																											0.580347
																											0.420541
																											0.471006
																											0.479417
																											0.252325
																											0.521471
																											0.311201
																											0.20186
																											0.319611
																											0.546704
																											0.370076
																											0.243914
																											0.185038
																											0.243914
																											0.462595
																											0.832672
																											0.824261
																											0.81585
																											0.832672
																											0.824261
																											0.765385
																											0.546704
																											0.555115
																											0.134573
																											0.285968
																											0.849493
																											0.899958
																											0.824261
																											0.857904
																											0.874726
																											0.891548
																											0.891548
																											0.142984
																											0.142984
																											0.227092
																											0.252325
																											0.260736
																											0.285968
																											0.285968
																											0.950423
																											0.91678
																											0.883137
																											0.91678
																											0.883137
																											0.908369
																											0.891548
																											0.933602
																											0.942013
																											0.933602
																											0.933602
																											0.193449
																											0.260736
																											0.975656
																											0.975656
																											0.370076
																											0.260736
																											1.07659
																											0.61399
																											0.605579
																											0.571936
																											0.563525
																											0.529882
																											0.647634
																											0.672866
																											0.656044
																											1.00089
																											0.984067
																											0.984067
																											0.555115
																											0.496239
																											0.529882
																											0.479417
																											0.521471
																											0.538293
																											0.908369
																											0.479417
																											0.462595
																											0.395309
																											0.529882
																											0.479417
																											0.580347
																											0.471006
																											0.588758
																											0.51306
																											0.849493
																											0.395309
																											0.285968
																											0.319611
																											0.420541
																											0.428952
																											0.294379
																											0.487828
																											0.462595
																											0.395309
																											0.538293
																											0.260736
																											0.252325
																											0.252325
																											0.227092
																											0.471006
																											0.319611
																											0.311201
																											0.294379
																											0.168217
																											0.109341
																											0.319611
																											0.370076
																											0.344844
																											0.344844
																											0.294379
																											0.294379
																											0.319611
																											0.294379
																											0.454185
																											0.50465
																											0.370076
																											0.378487
																											0.420541
																											0.353255
																											0.378487
																											0.361666
																											0.521471
																											0.428952
																											0.437363
																											0.40372
																											0.40372
																											0.807439
																											0.580347
																											0.832672
																											0.857904
																											0.756974
																											0.731742
																											0.681277
																											0.91678
																											0.790618
																											0.353255
																											0.479417
																											0.740153
																											0.538293
																											0.51306
																											0.454185
																											0.437363
																											0.428952
																											0.71492
																											0.740153
																											0.563525
																											0.656044
																											0.50465
																											0.61399
																											0.664455
																											0.672866
																											0.437363
																											0.496239
																											0.563525
																											0.30279
																											0.176627
																											0.546704
																											0.487828
																											0.227092
																											0.193449
																											0.437363
																											0.580347
																											0.51306
																											0.639223
																											0.361666
																											0.588758
																											0.50465
																											0.479417
																											0.445774
																											0.378487
																											0.370076
																											0.588758
																											0.471006
																											0.50465
																											0.782207
																											0.344844
																											0.361666
																											0.344844
																											0.252325
																											0.285968
																											0.41213
																											0.311201
																											0.479417
																											0.538293
																											0.437363
																											0.521471
																											0.521471
																											0.765385
																											0.672866
																											0.698099
																											0.723331
																											0.311201
																											0.285968
																											0.252325
																											0.386898
																											0.61399
																											0.605579
																											0.597169
																											0.61399
																											0.30279
																											0.269146
																											0.235503
																											0.227092
																											0.185038
																											0.252325
																											0.336433
																											0.142984
																											0.151395
																											0.386898
																											0.285968
																											0.285968
																											0.538293
																											0.445774
																											0.521471
																											0.521471
																											0.462595
																											0.479417
																											0.50465
																											0.740153
																											0.681277
																											0.605579
																											0.622401
																											0.656044
																											0.437363
																											0.521471
																											0.538293
																											0.538293
																											0.529882
																											0.445774
																											0.50465
																											0.471006
																											0.479417
																											0.521471
																											0.538293
																											0.496239
																											0.487828
																											0.555115
																											0.597169
																											0.546704
																											0.546704
																											0.546704
																											0.546704
																											0.580347
																											0.605579
																											0.664455
																											0.580347
																											0.605579
																											0.639223
																											0.647634
																											0.588758
																											0.605579
																											0.571936
																											0.588758
																											0.630812
																											0.71492
																											0.71492
																											0.672866
																											0.975656
																											0.942013
																											0.883137
																											1.00089
																											1.02612
																											1.05976
																											1.01771
																											1.085
																											1.085
																											1.07659
																											0.672866
																											0.664455
																											0.71492
																											0.740153
																											0.740153
																											0.748564
																											0.790618
																											0.841083
																											0.832672
																											0.832672
																											0.832672
																											0.832672
																											0.849493
																											0.849493
																											0.857904
																											0.857904
																											0.992477
																											0.908369
																											0.91678
																											0.420541
																											0.378487
																											0.496239
																											0.361666
																											0.370076
																											0.462595
																											0.51306
																											0.563525
																											0.479417
																											0.555115
																											0.588758
																											0.630812
																											0.664455
																											0.622401
																											0.681277
																											0.71492
																											0.563525
																											0.597169
																											0.580347
																											0.639223
																											0.597169
																											0.698099
																											0.698099
																											0.681277
																											0.698099
																											0.773796
																											0.81585
																											0.841083
																											0.799028
																											0.874726
																											0.883137
																											0.51306
																											0.521471
																											0.311201
																											0.294379
																											0.277557
																											0.20186
																											0.193449
																											0.344844
																											0.319611
																											0.454185
																											0.445774
																											0.361666
																											0.227092
																											0.243914
																											0.30279
																											0.260736
																											0.445774
																											0.378487
																											0.294379
																											0.361666
																											0.361666
																											0.378487
																											0.353255
																											0.285968
																											0.428952
																											0.479417
																											0.319611
																											0.40372
																											0.395309
																											0.395309
																											0.471006
																											0.487828
																											0.773796
																											0.782207
																											0.832672
																											0.807439
																											0.782207
																											0.790618
																											0.933602
																											0.91678
																											0.874726
																											0.925191
																											0.992477
																											1.05135
																											0.656044
																											0.647634
																											0.740153
																											0.740153
																											0.748564
																											0.740153
																											0.740153
																											0.866315
																											0.799028
																											0.849493
																											0.790618
																											0.799028
																											0.799028
																											0.81585
																											0.824261
																											0.824261
																											0.824261
																											0.807439
																											0.81585
																											0.824261
																											0.824261
																											0.832672
																											0.891548
																											0.866315
																											0.874726
																											0.883137
																											0.883137
																											0.883137
																											0.891548
																											0.891548
																											0.883137
																											0.883137
																											0.883137
																											0.891548
																											0.958834
																											0.942013
																											0.942013
																											0.950423
																											0.950423
																											0.950423
																											0.950423
																											0.958834
																											0.950423
																											1.11864
																											1.11864
																											1.09341
																											1.16069
																											1.1691
																											1.16069
																											1.20275
																											1.20275
																											1.20275
																											1.19434
																											1.17752
																											0.984067
																											0.992477
																											1.00089
																											1.13546
																											1.10182
																											1.07659
																											1.07659
																											1.1691
																											1.16069
																											1.16069
																											1.16069
																											0.967245
																											1.1691
																											0.344844
																											0.319611
																											0.235503
																											0.471006
																											0.454185
																											0.420541
																											0.462595
																											0.462595
																											0.243914
																											0.218681
																											0.176627
																											0.218681
																											0.529882
																											0.471006
																											0.487828
																											0.580347
																											0.597169
																											0.285968
																											0.285968
																											0.285968
																											0.134573
																											0.243914
																											0.159806
																											0.210271
																											0.20186
																											0.185038
																											0.630812
																											0.571936
																											0.555115
																											0.546704
																											0.622401
																											0.580347
																											0.605579
																											0.630812
																											0.235503
																											0.210271
																											0.185038
																											0.647634
																											0.639223
																											0.664455
																											0.975656
																											0.975656
																											1.01771
																											1.01771
																											1.05135
																											1.06817
																											1.05135
																											1.05976
																											1.06817
																											1.05976
																											1.05135
																											1.07659
																											1.085
																											1.07659
																											1.14387
																											1.14387
																											1.13546
																											1.13546
																											1.13546
																											1.17752
																											1.17752
																											1.18593
																											1.26162
																											1.27845
																											1.27845
																											0.967245
																											0.958834
																											0.958834
																											0.958834
																											0.967245
																											0.975656
																											0.984067
																											1.01771
																											1.01771
																											1.01771
																											1.02612
																											1.05135
																											1.04294
																											1.04294
																											1.05135
																											1.05135
																											1.11023
																											1.11023
																											1.10182
																											1.11023
																											1.10182
																											1.10182
																											1.27003
																											0.285968
																											0.294379
																											0.285968
																											0.210271
																											0.723331
																											0.698099
																											0.723331
																											0.252325
																											0.235503
																											0.277557
																											0.790618
																											0.782207
																											0.790618
																											0.782207
																											0.790618
																											0.790618
																											0.773796
																											0.773796
																											0.782207
																											0.361666
																											0.857904
																											0.857904
																											0.857904
																											0.841083
																											0.841083
																											0.849493
																											0.41213
																											0.471006
																											0.378487
																											0.40372
																											0.395309
																											0.925191
																											0.925191
																											0.91678
																											0.462595
																											0.521471
																											0.51306
																											0.529882
																											0.571936
																											0.61399
																											0.61399
																											0.605579
																											0.605579
																											0.605579
																											0.61399
																											0.698099
																											0.698099
																											0.689688
																											0.706509
																											0.689688
																											0.681277
																											0.681277
																											0.689688
																									Q1	0.50465	0.41213	0.348399	0.385222	0.37028	0.378891	0.497395	0.460551	1.17112	0.413336	0.403194	0.428061	0.647538	0.454243	0.426486	0.419003	0.441035	0.372123	0.453541	0.380875
																									Q3	0.883137	0.799028	0.906404	0.929065	0.708268	0.757782	1.03394	0.681616	1.50695	0.930005	0.790403	0.730013	0.811838	0.589549	0.785631	0.740738	0.88207	0.785593	1.41575	0.882025
																										AVERAGE Q1	SD Q1	AVERAGE Q3	SD Q3
																									SMG7-TagRFP	0.526364	0.24163	0.972439	0.272871
																									eIF4G-YFP	0.410444	0.0312667	0.782541	0.108497
																										AVERAGE Q1	SD Q1	AVERAGE Q3	SD Q3
																									SMG7-TagRFP	0.526364	0.24163	0.446076	0.272871
																									eIF4G-YFP	0.410444	0.0312667	0.372098	0.108497
																																																	TTEST
																									Q1 A	0.50465		0.348399		0.37028		0.497395		1.17112		0.403194		0.647538		0.426486		0.441035		0.453541		0			0.267586
																									Q1 B		0.41213		0.385222		0.378891		0.460551		0.413336		0.428061		0.454243		0.419003		0.372123		0.380875		0
																									Q3 A	0.883137		0.906404		0.708268		1.03394		1.50695		0.790403		0.811838		0.785631		0.88207		1.41575		0			0.235616
																									Q3 B		0.799028		0.929065		0.757782		0.681616		0.930005		0.730013		0.589549		0.740738		0.785593		0.882025		0
[truncated: 21 more columns]

## Sheet: Fig 7
profile	PACHY				Teloii				PACHY				TELOII					wt				smg71
nm	DCP1-GFP	eIF4A1-TagRFP		nm	DCP1-GFP	eIF4A1-TagRFP		nm	YFP-RBP47b	eIF4A1-TagRFP		nm	YFP-RBP47b	eIF4A1-TagRFP			nm	DCP1-GFP	eIF4A1-TagRFP		nm	DCP1-GFP	eIF4A1-TagRFP
0	15	47		0	10	24		0	63	75		0	44	52			0	12	28		0	28	26
133.871	15	40		132.198	7	27		132.516	60	85		132.743	50	60			134.079	16	25		132.516	26	29
267.742	14	45		264.397	11	19		265.033	61	88		265.486	52	72			268.157	12	27		265.033	26	29
401.613	15	42		396.595	12	22		397.549	62	71		398.229	44	70			402.236	16	33		397.549	34	24
535.484	15	39		528.793	9	19		530.065	63	80		530.972	52	52			536.315	16	28		530.065	68	32
669.354	16	37		660.991	11	22		662.582	76	78		663.715	51	58			670.394	20	32		662.582	92	30
803.225	19	36		793.19	12	25		795.098	68	77		796.458	51	53			804.472	25	33		795.098	141	28
937.096	13	38		925.388	10	23		927.614	69	79		929.201	52	57			938.551	23	31		927.614	130	32
1070.97	13	35		1057.59	11	24		1060.13	66	80		1061.94	47	53			1072.63	36	37		1060.13	108	22
1204.84	14	42		1189.78	10	31		1192.65	68	82		1194.69	47	53			1206.71	63	35		1192.65	46	23
1338.71	24	38		1321.98	10	25		1325.16	62	71		1327.43	52	55			1340.79	145	40		1325.16	38	26
1472.58	132	47		1454.18	14	21		1457.68	61	77		1460.17	65	63			1474.87	254	44		1457.68	28	24
1606.45	168	52		1586.38	14	22		1590.2	82	80		1592.92	73	63			1608.94	167	43		1590.2	20	24
1740.32	206	43		1718.58	18	19		1722.71	98	89		1725.66	75	62			1743.02	235	45		1722.71	19	26
1874.19	208	47		1850.78	21	26		1855.23	148	100		1858.4	92	75			1877.1	255	56		1855.23	23	25
2008.06	213	45		1982.97	30	22		1987.75	127	94		1991.15	84	80			2011.18	204	40		1987.75	20	24
2141.93	76	40		2115.17	102	38		2120.26	152	93		2123.89	92	81			2145.26	78	34		2120.26	17	23
2275.81	38	40		2247.37	112	49		2252.78	154	96		2256.63	107	103			2279.34	42	37		2252.78	21	24
2409.68	36	36		2379.57	202	44		2385.29	133	100		2389.38	85	73			2413.42	32	28		2385.29	19	26
2543.55	46	38		2511.77	246	41		2517.81	128	91		2522.12	52	66			2547.5	17	24		2517.81	17	30
2677.42	165	41		2643.97	249	34		2650.33	97	75		2654.86	56	55			2681.57	14	33		2650.33	30	26
2811.29	158	68		2776.16	248	30		2782.84	80	89		2787.6	49	59			2815.65	15	33		2782.84	30	26
2945.16	205	48		2908.36	243	38		2915.36	67	92		2920.35	48	56			2949.73	11	26		2915.36	28	29
3079.03	165	55		3040.56	247	36		3047.88	69	75		3053.09	41	63			3083.81	12	32		3047.88	55	31
3212.9	178	49		3172.76	172	38		3180.39	70	69		3185.83	44	62			3217.89	14	26		3180.39	80	24
3346.77	140	36		3304.96	91	33		3312.91	69	81		3318.58	43	48			3351.97	15	35		3312.91	122	26
3480.64	67	35		3437.16	41	27		3445.42	59	84		3451.32	40	49			3486.05	14	27		3445.42	132	30
3614.51	17	34		3569.35	23	32		3577.94	62	78		3584.06	43	55			3620.13	13	30		3577.94	117	30
3748.38	12	41		3701.55	14	27		3710.46	57	73		3716.81	46	59			3754.2	12	39		3710.46	76	28
3882.26	12	36		3833.75	8	19		3842.97	61	80		3849.55	52	63			3888.28	14	31		3842.97	69	28
4016.13	12	31		3965.95	9	19		3975.49	57	75		3982.29	44	69			4022.36	17	39		3975.49	30	27
4150	13	29		4098.15	8	22		4108.01	67	91		4115.03	47	74			4156.44	13	28		4108.01	25	24
4283.87	11	30		4230.35	9	18		4240.52	70	80		4247.78	46	66			4290.52	14	31		4240.52	19	30
4417.74	12	28		4362.54	9	19		4373.04	66	68		4380.52	44	52			4424.6	18	27		4373.04	16	27
4551.61	12	28		4494.74	9	20		4505.56	64	74		4513.26	48	46			4558.68	12	27		4505.56	24	30
4685.48	18	34		4626.94	9	25		4638.07	65	73		4646.01	52	57			4692.75	12	27		4638.07	15	28
4819.35	14	34		4759.14	11	20		4770.59	61	77		4778.75	54	62			4826.83	14	29		4770.59	15	28
4953.22	12	29		4891.34	6	18		4903.1	76	83		4911.49	47	61			4960.91	15	36		4903.1	14	36
5087.09	10	28		5023.53	8	15		5035.62	58	78		5044.24	40	55							5035.62	20	29
	PACHY				Teloii				PACHY				TELOII					wt				smg71
µm	DCP1-GFP	eIF4A1-TagRFP		µm	DCP1-GFP	eIF4A1-TagRFP		µm	YFP-RBP47b	eIF4A1-TagRFP		µm	YFP-RBP47b	eIF4A1-TagRFP			µm	DCP1-GFP	eIF4A1-TagRFP		µm	DCP1-GFP	eIF4A1-TagRFP
0	5	19		0	4	9		0	6	7		0	4	6			0	0	4		0	14	4
0.133871	5	12		0.132198	1	12		0.132516	3	17		0.132743	10	14			0.134079	4	1		0.132516	12	7
0.267742	4	17		0.264397	5	4		0.265033	4	20		0.265486	12	26			0.268157	0	3		0.265033	12	7
0.401613	5	14		0.396595	6	7		0.397549	5	3		0.398229	4	24			0.402236	4	9		0.397549	20	2
0.535484	5	11		0.528793	3	4		0.530065	6	12		0.530972	12	6			0.536315	4	4		0.530065	54	10
0.669354	6	9		0.660991	5	7		0.662582	19	10		0.663715	11	12			0.670394	8	8		0.662582	78	8
0.803225	9	8		0.79319	6	10		0.795098	11	9		0.796458	11	7			0.804472	13	9		0.795098	127	6
0.937096	3	10		0.925388	4	8		0.927614	12	11		0.929201	12	11			0.938551	11	7		0.927614	116	10
1.07097	3	7		1.05759	5	9		1.06013	9	12		1.06194	7	7			1.07263	24	13		1.06013	94	0
1.20484	4	14		1.18978	4	16		1.19265	11	14		1.19469	7	7			1.20671	51	11		1.19265	32	1
1.33871	14	10		1.32198	4	10		1.32516	5	3		1.32743	12	9			1.34079	133	16		1.32516	24	4
1.47258	122	19		1.45418	8	6		1.45768	4	9		1.46017	25	17			1.47487	242	20		1.45768	14	2
1.60645	158	24		1.58638	8	7		1.5902	25	12		1.59292	33	17			1.60894	155	19		1.5902	6	2
1.74032	196	15		1.71858	12	4		1.72271	41	21		1.72566	35	16			1.74302	223	21		1.72271	5	4
1.87419	198	19		1.85078	15	11		1.85523	91	32		1.8584	52	29			1.8771	243	32		1.85523	9	3
2.00806	203	17		1.98297	24	7		1.98775	70	26		1.99115	44	34			2.01118	192	16		1.98775	6	2
2.14193	66	12		2.11517	96	23		2.12026	95	25		2.12389	52	35			2.14526	66	10		2.12026	3	1
2.27581	28	12		2.24737	106	34		2.25278	97	28		2.25663	67	57			2.27934	30	13		2.25278	7	2
2.40968	26	8		2.37957	196	29		2.38529	76	32		2.38938	45	27			2.41342	20	4		2.38529	5	4
2.54355	36	10		2.51177	240	26		2.51781	71	23		2.52212	12	20			2.5475	5	0		2.51781	3	8
2.67742	155	13		2.64397	243	19		2.65033	40	7		2.65486	16	9			2.68157	2	9		2.65033	16	4
2.81129	148	40		2.77616	242	15		2.78284	23	21		2.7876	9	13			2.81565	3	9		2.78284	16	4
2.94516	195	20		2.90836	237	23		2.91536	10	24		2.92035	8	10			2.94973	-1	2		2.91536	14	7
3.07903	155	27		3.04056	241	21		3.04788	12	7		3.05309	1	17			3.08381	0	8		3.04788	41	9
3.2129	168	21		3.17276	166	23		3.18039	13	1		3.18583	4	16			3.21789	2	2		3.18039	66	2
3.34677	130	8		3.30496	85	18		3.31291	12	13		3.31858	3	2			3.35197	3	11		3.31291	108	4
3.48064	57	7		3.43716	35	12		3.44542	2	16		3.45132	0	3			3.48605	2	3		3.44542	118	8
3.61451	7	6		3.56935	17	17		3.57794	5	10		3.58406	3	9			3.62013	1	6		3.57794	103	8
3.74838	2	13		3.70155	8	12		3.71046	0	5		3.71681	6	13			3.7542	0	15		3.71046	62	6
3.88226	2	8		3.83375	2	4		3.84297	4	12		3.84955	12	17			3.88828	2	7		3.84297	55	6
4.01613	2	3		3.96595	3	4		3.97549	0	7		3.98229	4	23			4.02236	5	15		3.97549	16	5
4.15	3	1		4.09815	2	7		4.10801	10	23		4.11503	7	28			4.15644	1	4		4.10801	11	2
4.28387	1	2		4.23035	3	3		4.24052	13	12		4.24778	6	20			4.29052	2	7		4.24052	5	8
4.41774	2	0		4.36254	3	4		4.37304	9	0		4.38052	4	6			4.4246	6	3		4.37304	2	5
4.55161	2	0		4.49474	3	5		4.50556	7	6		4.51326	8	0			4.55868	0	3		4.50556	10	8
4.68548	8	6		4.62694	3	10		4.63807	8	5		4.64601	12	11			4.69275	0	3		4.63807	1	6
4.81935	4	6		4.75914	5	5		4.77059	4	9		4.77875	14	16			4.82683	2	5		4.77059	1	6
4.95322	2	1		4.89134	0	3		4.9031	19	15		4.91149	7	15			4.96091	3	12		4.9031	0	14

[truncated: 11 more sheets: Fig 8, Extended Data Fig.2, Extended Data Fig 3, Extended Data Fig 4, Extended data Fig 5, Extended Data Fig 6, Extended Data Fig 7, Extended data Fig 8, Extended Data Fig 9, Extended Data Fig 10, Extended Data Fig 11]
